# Supplementary material for: mebipred: identifying metal-binding potential in protein sequence
Source: Bioinformatics. 2022 May 27;38(14):3532–40. doi: 10.1093/bioinformatics/btac358 (PMC9272798; doi:10.1093/bioinformatics/btac358)
Supplement: btac358_Supplementary_Data [file btac358_supplementary_data.zip]

Archive with 3 entries (2 files):
- btac358_Supplementary_Data/
- btac358_Supplementary_Data/MEBIPRED_SOM.doc
- btac358_Supplementary_Data/SOM_Data.xlsx
