# Supplementary material for: mebipred: identifying metal-binding potential in protein sequence
Source: Bioinformatics. 2022 May 27;38(14):3532–40. doi: 10.1093/bioinformatics/btac358 (PMC9272798; doi:10.1093/bioinformatics/btac358)
Supplement: btac358_Supplementary_Data [file btac358_supplementary_data.zip › btac358_Supplementary_Data/SOM_Data.xlsx]

## Sheet: stats_with_id
Family	Ca	Co	Cu	Fe	K	Mg	Mn	Na	Ni	Zn	MetalBinding
1-cysPrx_C	0	0	0	0	0	0	0	0	0	0	0	0		Family counts per predictor
120_Rick_ant	1	0	0	0	0	0	1	0	0	0	1	0		Ca	Co	Cu	Fe	K	Mg	Mn	Na	Ni	Zn	MetalBinding
14-3-3	0.265509	0	0	0	0.491315	0.401985	0.0124069	0.277916	0.156328	0.0148883	0.513648	7		4712	7090	6736	5386	5581	4772	6074	5684	4644	6113	3408
2-Hacid_dh	0.221902	0.0951009	0.092219	0.221902	0.149856	0.314121	0.144092	0.161383	0.291066	0.0172911	0.538905	10	0	731	71	151	427	343	740	250	315	558	354	1605
2-Hacid_dh_C	0.214286	0.0238095	0.261905	0	0.0952381	0.309524	0.357143	0	0.047619	0	0.047619	7	1	0.663214	0.872548	0.839162	0.708298	0.721823	0.671622	0.770562	0.730961	0.633849	0.787986	0.61082
2-oxoacid_dh	0.333333	0	0.138889	0.513889	0.0277778	0.0555556	0	0.111111	0.444444	0	0.236111	7	% 0 or 1	0.336786	0.127452	0.160838	0.291702	0.278177	0.328378	0.229438	0.269039	0.366151	0.212014	0.38918
2-ph_phosp	0.533333	0	0	0	0	0.2	0.2	0	0.733333	0.533333	0.733333	5	% not (0 or 1)
23S_rRNA_IVP	0	0	0	0	0	0	0	0	0	0	0	0		Binary	%				Per ion	%
2CSK_N	0	0	0	0	0	1	0	0	0	0	0	0		3408	0.415255			0	56792	0.691995
2Fe-2S_Ferredox	0	0	0	0	0	0	0	0	0	0	0	0	0	1605	0.195565			1	3940	0.0480078
2Fe-2S_thioredx	0	0	0	0.863636	0.409091	0	0	0.113636	0.681818	0	0.659091	4	1	0.61082				% 0 or 1	0.740002
2H-phosphodiest	0	0	0	1	0	0	0	0	1	0	0	0	% 0 or 1	0.38918				% not (0 or 1)	0.259998
2HCT	0	0	0	0	0	0.25	0	1	0.75	0	0	2	% not (0 or 1)
2OG-FeII_Oxy	0	0	0	1	0	0	1	0	1	0	1	0		Families with all proteins binding or not same metals
2OG-FeII_Oxy_2	0.0392157	0	0	0.313725	0	0.372549	0.862745	0	0.0588235	0	0.0980392	5		3339
2OG-FeII_Oxy_3	0.440476	0.178571	0.0119048	0.47619	0.238095	0.22619	0.642857	0	0.27381	0	0.619048	8		0.406848	%
2OG-FeII_Oxy_4	1	0	0	0	0	0	0	0	1	0	1	0		0.593152	1-%
2OG-FeII_Oxy_5	0	0	0	0	0	0	0	0	0	0	0	0
2OG-Fe_Oxy_2	0	0	0	1	0	1	0	0	1	0	0	0
3-HAO	0	0	0	0.83871	0.0322581	0	0	0	0.741935	0.774194	0.806452	4
3-dmu-9_3-mt	0.333333	0	0	0	0	0.333333	0.333333	0	0.25	0	0.5	4
3Beta_HSD	0	0	0	0	0	0	1	0	0	0	0	0
3D	0.277778	0.111111	0	0	0.444444	0.166667	0.0555556	0.5	0	0	0.166667	6
3HCDH	0.179245	0	0	0.00943396	0.198113	0.113208	0.0188679	0.264151	0.320755	0.00943396	0.245283	8
4HB	0	0	1	0	0	1	0	1	0	1	1	0
4HBT	0.0845361	0.0989691	0.105155	0.0907216	0.119588	0.043299	0.0412371	0.0556701	0.119588	0.057732	0.216495	10
4HBT_2	0.157895	0	0	0.0263158	0.0657895	0.0131579	0.0263158	0.0263158	0.0789474	0	0.0789474	7
4HBT_3	0.15	0	0.1	0.1	0.1	0	0.1	0.4	0	0	0.1	6
4HB_MCP_1	1	0	0	0	0	0	0	0	1	0	0	0
4HFCP_synth	1	0	0	0	0	1	0	0	1	0	1	0
4HPAD_g_N	0	0	0	1	0	0	0	0	0	0	1	0
5-FTHF_cyc-lig	0.0625	0	0	0.4375	0.0625	0.25	0	0	0.625	0	0.25	5
53-BP1_Tudor	0	0	0	0	0	0	0	1	0	0	0	0
5_3_exonuc	0	0	0.266667	0.5	0.4	0.866667	0.233333	0	0.766667	0.1	0.6	7
5_nucleotid	0.105263	0	0	0	0	0.894737	0	0.684211	0.491228	0.894737	1	5
5_nucleotid_C	0	0	0	0	0	1	1	0	0	0	1	0
60KD_IMP	0	0	0.0909091	0.0909091	0.636364	0	0	0	0.181818	0	0.0909091	4
6PGD	0.517241	0	0	0	0.206897	0.793103	0.241379	0.0344828	0.482759	0.0172414	0.5	7
7TMR-DISMED2	0	0	0	0	0	0	0	0	0.5	0	0	1
7kD_DNA_binding	0.440678	0	0	0.474576	0	0	0	0	0.525424	0	0.440678	3
7tm_1	0.157044	0.0115473	0.0461894	0.237875	0.286374	0.0923788	0.034642	0.512702	0.459584	0.277136	0.836028	10
7tm_2	0.103448	0	0.310345	0.0344828	0.724138	0.448276	0.0689655	0.551724	0.517241	0	0.793103	8
7tm_3	0	0	0	0.285714	0.714286	0	0	0.714286	1	0	1	3
7tm_6	0	0	0	1	0	1	0	0	1	0	1	0
A-2_8-polyST	0	0	0	1	0	0	0	0	1	0	1	0
A1_Propeptide	0	0	0	0	0	0	0	0	0	0	0.142857	0
A2M	0	0	0	0.62963	0	0.37037	0	0.222222	0	0.37037	0.518519	4
A2M_recep	0	0	0.0666667	0.6	0.6	0.266667	0	0.733333	0.333333	0.266667	0.666667	7
AAA	0.127273	0	0.0181818	0	0	0.836364	0.290909	0.0363636	0.181818	0.2	0.745455	7
AAA_12	0.6	0	0	0	0.6	1	0.6	0	0	0	1	3
AAA_17	0.176471	0	0	0	0.352941	0.823529	0	0	0	0	0	3
AAA_18	0.0930233	0	0	0.0232558	0	0.906977	0	0	0.348837	0.325581	0.976744	5
AAA_2	0	0	0	0	0	0	0	0	0	0	0	0
AAA_21	0.0769231	0	0	0	0	1	0	0	0	0	0.730769	1
AAA_23	0	0	0	0.533333	0	1	0	0.533333	0	0	0	2
AAA_25	0	0	0	1	0	1	0	0	0	0	0	0
AAA_26	0	0	0	0	0	1	0	0	0.373333	0.92	0.973333	2
AAA_30	0.25	0	0	0	0.25	1	0.25	0.25	0	1	1	4
AAA_31	0.0819672	0	0	0.163934	0	0.983607	0	0.0163934	0.491803	0.377049	0.901639	6
AAA_32	0	0	0	0	0	0.666667	0	0.333333	0	0	0.666667	2
AAA_33	0	0	0	0	0	1	0.377778	0	0	0	0.977778	1
AAA_5	0	0	0	0	0	1	0	0	0	1	1	0
AAA_assoc_2	0	0	0	0	0	0	0	0	0	0	0	0
AAA_lid_10	0	0	0.125	0	0.125	1	0	0	0.25	0.25	0.25	4
AAA_lid_11	1	0	0	0.666667	0.6	1	0	1	0.666667	1	1	3
AAA_lid_2	0	0	0	0	0	0.875	0.875	0.875	0	0	0	3
AAA_lid_3	0.281475	0.0350719	0.0377698	0.0845324	0.142086	0.828237	0.203237	0.144784	0.130396	0.420863	0.908273	10
AAA_lid_4	0.461538	0	0	0.153846	0	0.923077	0	0.0769231	0	0.384615	0.538462	5
AAA_lid_6	1	0	0	0	0	1	0	0	0	0	1	0
AAA_lid_7	0.777778	0	0	0.444444	0.777778	0.777778	0.222222	0.777778	0	0.222222	0.777778	7
AAA_lid_8	0	0	0	0	0	0	0	0	0	0	0	0
AAA_lid_9	0.282051	0	0	0.153846	0.25641	0.333333	0	0.102564	0	0	0.230769	5
AAL_decarboxy	0.111111	0	0.555556	0	0.222222	0	0	0	0.222222	0.222222	0.888889	5
AAR2	1	0	0.555556	0	0.555556	0	0	0	0.111111	0	0.555556	3
AAT	0	0	0	0	1	0	0	0	0.857143	0	0.142857	1
AA_kinase	0.0540541	0.262548	0.023166	0.015444	0.150579	0.46332	0.108108	0.0810811	0.169884	0.042471	0.138996	10
AA_permease_2	0.0666667	0	0	0.2	0.133333	0.0666667	0.0666667	0.1	0.2	0.566667	0.8	8
AA_synth	0	0	0	0.75	0	0	0	0	0	0	0	1
ABC1	0	0	0	0	0	1	0	0	0	0	1	0
ABC2_membrane	0	0	0	0	0.8	0.88	0	0.08	0.16	0.08	0.16	5
ABC2_membrane_3	0.5	0	0	0	0	0.25	0	0.25	0.25	0.25	0.25	5
ABC_ATPase	0	0	0	0	0	1	0	0.8	0.6	0.4	1	3
ABC_cobalt	1	0	0	0	0	0	0	0	0	0	0	0
ABC_membrane	0.320988	0.0164609	0.144033	0.382716	0.246914	1	0.300412	0.316872	0.0246914	0.300412	0.995885	9
ABC_sub_bind	0.25	0	0	0	0.5	0.5	0	0	0	0	0.25	3
ABC_tran	0.0705128	0.0128205	0	0.314103	0.0320513	0.987179	0.099359	0.0544872	0.221154	0.189103	0.897436	9
ABC_tran_CTD	0	1	0	1	0	0	0	0	1	0	1	0
ABC_trans_aux	0	0	0	0	0	0	0	0.888889	0	0	0	1
ABC_transp_aux	0	0	0.5	0.5	0	0	0	0.5	0	0	0	3
ABG_transport	0.333333	0	1	0.666667	0	0	0	0.333333	0.666667	0	1	4
ABM	0.0247934	0	0.00826446	0.264463	0.0578512	0.107438	0.140496	0.00826446	0.256198	0	0.0661157	8
ACBP	0.0555556	0	0	0	0.0277778	0	0	0.0277778	0.0833333	0	0.194444	4
ACCA	0	0	0	0.25	0	0.25	0	0.25	1	0	0.25	3
ACC_central	0.210526	0	0	0.263158	0.210526	0.368421	0	0.263158	0.263158	0.210526	0.473684	7
ACD	0	0	0	0	0	0	1	0	0	0	0	0
ACI44	0	0	0	0	0	0	0	0	0	0	0	0
ACP	0	0	0	0	0	0	0	0	0	0	0	0
ACPS	0.560284	0	0.0070922	0.0425532	0.0212766	0.0638298	0.0070922	0.262411	0.156028	0.0212766	0.255319	9
ACP_syn_III_C	0.268085	0.0212766	0.102128	0.259574	0.0765957	0.425532	0.0425532	0.289362	0.519149	0.0595745	0.680851	10
ACR_tran	0.0862069	0.103448	0	0.150862	0.849138	0.991379	0	0.741379	0.823276	0	0.797414	7
ACT	0.141892	0.121622	0.108108	0.148649	0.0135135	0.277027	0.182432	0.148649	0.25	0	0.405405	9
ACTH_domain	0	0	0	0	0	0	0	0	0	0	0	0
ACTL7A_N	0	0	0	0	0	0	0	0	0	0	0	0
ACT_4	0.2	0	0	0.2	0.2	0.2	0	0.2	0.2	0	0.2	6
ACT_6	0	0	0	0	0.285714	0	0	0.285714	0	0	0	2
ACT_7	0	0	0.173913	0	0	0	0	0.347826	0.26087	0	0.173913	3
AC_1	1	0	0	0	0	0	0	0	0	0	1	0
AChE_tetra	0	0	0	0	0	0	0	0	0	0	0	0
ADAM17_MPD	0	0	0	0	0	0	0	0	1	0	0	0
ADC	0.1	0	0.2	0.5	0.3	0.1	0.1	0.1	0.4	0	0.3	8
ADD_ATRX	0	0	0	0	0	0	0	1	0	1	1	0
ADD_DNMT3	0.375	0	0	0	0	0	0	0	0	1	1	1
ADH_N	0.229765	0.0117493	0.0156658	0.0992167	0.14752	0.266319	0.0339426	0.411227	0.336815	0.780679	0.93342	10
ADH_N_2	0.219512	0	0	0.0487805	0.146341	0.0487805	0	0.097561	0.195122	0.097561	0.670732	7
ADH_zinc_N	0.0555556	0	0	0.166667	0.111111	0.888889	0	0.222222	0.166667	0	0.166667	6
ADH_zinc_N_2	0	0	0	0	1	0	0	1	0.5	0	1	1
ADK	0.421687	0.39759	0	0	0.0843373	0.73494	0.0120482	0	0.0120482	0.0481928	0.313253	7
ADK_lid	0	0.278351	0	0.0103093	0	0.948454	0	0	0.484536	0.391753	0.608247	5
ADPRTs_Tse2	0	0	0	0	0	0	0	0	1	0	0	0
ADP_PFK_GK	0.227273	0	0	0.136364	0.272727	0.409091	0.0454545	0	0.454545	0.0909091	0.681818	7
ADP_ribosyl_GH	0.320755	0.169811	0.150943	0.150943	0.283019	0.679245	0.226415	0.0754717	0.169811	0	0.981132	9
ADPrib_exo_Tox	0.372549	0.0980392	0	0.0882353	0.0784314	0.205882	0	0.0490196	0.323529	0.0686275	0.22549	8
ADSL_C	0.135593	0	0.0169492	0.101695	0.661017	0.118644	0.0508475	0.677966	0.220339	0.118644	0.305085	9
AF-4	0	0	0	0	0.0909091	0	0	0	0	0	0	1
AF-4_C	0	1	0	0	0	0	0	1	0	0	1	0
AF0941-like	0	0	0	0	0	0	0	0	0	0	0	0
AF2331-like	0	0	0	0	0	0	0	0	0	0	0	0
AFOR_N	0	0	0	1	0.0666667	0.933333	0	0.333333	0.733333	0	1	4
AFP	0	0	1	0	1	0	0	0	0	0	0	0
AFP_2	1	0	1	0	0	0	0	0	0	0	1	0
AFT	0	0	0	0	0	0	0	0	0	0	1	0
AGOG	0	0	0.4	0	0	0	0	0	0.6	0	0	2
AGT	0	1	0	0	0	1	0	0	0	0	1	0
AHD	0	0	0	0	0	0.25	0	0	0	0	0	1
AHSA1	0.0547945	0.0684932	0.0136986	0.136986	0.164384	0.0684932	0.123288	0	0.0410959	0.0547945	0.246575	9
AHSP	0	0	0	0	0	1	0	0	0	0	0	0
AICARFT_IMPCHas	0.166667	0	0	0.0416667	0.875	0.875	0.458333	0	0.291667	0	1	6
AIDA	0	0	0	0.666667	0	1	0	0.666667	0.666667	0	1	3
AIF-MLS	0	0	0	0	0	1	0	0	0	0	0	0
AIF_C	0.387097	0	0	0	0	0	0.612903	0	0.0645161	0.322581	1	4
AIG1	0	0	0	0.0882353	0.176471	0.970588	0	0.176471	0.264706	0.264706	0.705882	6
AIG2_2	0	0	0	0	0.2	0	0	0	0	0	0	1
AIM24	1	0	0	0	0	0	0	0	0	0	1	0
AIMP2_LysRS_bd	0	0	0	0	0	0	0	0	0	0	0	0
AIP3	0	0	0	0	0	0.8	0	0	0	0	0	1
AIRC	0.140449	0.0224719	0.0224719	0.741573	0.0898876	0.0168539	0.162921	0	0.185393	0	0.275281	8
AIRS_C	0.235294	0.152941	0.129412	0.0823529	0.2	0.423529	0.0470588	0.564706	0.470588	0.223529	0.847059	10
AKAP7_NLS	0.5	0.166667	0	0	0	0.333333	0	0	0	0.333333	0.5	4
AKAP7_RIRII_bdg	0	0	0	0	0	0	0	0	0	0	0	0
ALAD	0.296296	0	0.148148	0	0.382716	0.703704	0	0.481481	0.148148	0.728395	0.950617	7
ALGX	0	0	0.5	0.5	0.5	0.5	0.5	0.5	0	0	0.5	6
ALIX_LYPXL_bnd	0	0	0	0	0.8125	0.5625	0	0	0.4375	0	0.1875	3
ALO	0	0	0	0.0847458	0	1	0	0	0.915254	0	1	2
ALP_N	0.414634	0.390244	0.0243902	0.390244	0.487805	0.536585	0	0.146341	0.487805	0	0.560976	8
ALS_ss_C	0	0.333333	0	0	0	0	0	0	0	0	0	1
AMA-1	0.0714286	0	0.485714	0.228571	0.471429	0.314286	0.0571429	0.471429	0.471429	0	0.542857	8
AMIN	0	0	0	0	0	1	0	1	0	0	0	0
AMMECR1	0	0	0	0.428571	0.142857	0.428571	0	0	0.428571	0	1	4
AMO	0	0	0	0.230769	0	0	0	0	0	0.461538	1	2
AMP-binding	0.544	0.088	0.112	0.344	0.328	0.616	0.224	0.248	0.296	0.208	0.896	10
AMP-binding_C	0.46988	0.0160643	0.2249	0.124498	0.305221	0.690763	0.104418	0.39759	0.385542	0.216867	0.855422	10
AMP-binding_C_2	0.0869565	0	0	0	0.956522	0.0869565	0	0.869565	0.173913	0	0.869565	5
AMPK1_CBM	0.0285714	0.0285714	0.228571	0.0285714	0	0	0	0	0	0.0428571	0.0714286	5
AMPKBI	0	0	0	0	0	0	0	0	0	0	0	0
AMP_N	0.571429	0	0	0.010989	0	0.934066	1	0.395604	0	0.10989	1	5
ANAPC1	1	0	1	0	0	0	0	0	0	0	1	0
ANAPC10	0	0	0	0	0	0	0.833333	0	0	0	0	1
ANAPC15	0	0	0	0	0	0	0	0	0	0	0	0
ANAPC16	0	0	0	0	0	0	0.818182	0	0	0	0.818182	1
ANAPC2	0.3	0	0.4	0.4	0.4	0.4	0.4	0.4	0.4	0	0.4	8
ANAPC3	0	0	0	0	0	0.285714	0.571429	0	0	0	0.285714	2
ANAPC4_WD40	0.909091	0	1	0	0	0.0909091	0	0.909091	0	0	0.909091	3
ANAPC5	0	0	0	0	1	0	0	0	0	0	1	0
ANAPC8	0.857143	0	0	0	1	0	0	0	0.857143	0	0.857143	2
ANAPC_CDC26	0	0	0	0	0	0	0	0	0	0	0	0
ANATO	0	0	0	0	0	0	0	0	0	0.030303	0	1
ANF_receptor	0.179825	0.0175439	0.0526316	0.219298	0.22807	0.184211	0.171053	0.504386	0.25	0.0614035	0.399123	10
ANP	0	0	0	0	0	0	0	0.1	0	0	0	1
ANTAR	0	0	0	0	0	0	0	0	0	0	0	0
ANTH	0	0.153846	0.153846	0	0.692308	0.615385	0.615385	0.0769231	0.153846	0	0.153846	7
AOC_like	0	0	0	0	0	0.333333	0	0	0.666667	0	0	2
AOX	0	0	0	1	1	0	0	0	1	0	1	0
AP2	0	0	0	0	0	0	0	0	0	0	0.166667	0
APC1_C	1	0	0	0	1	1	0	0	0.888889	0	1	1
APC_15aa	0	0	0	0	0	0	0	1	0	0	0	0
APC_N_CC	0	0	0	0	0	0	0	0	0	0	0	0
APC_r	0	0	0	0	0	0	1	0	0	0	0	0
APG12	0.7	0	0	0	0	0	0	0	0	0.1	0	2
APG17	0	0	0	0	0	0	0	0	0	1	1	0
APG5	0	0	0	0.15625	0	0	0	0.65625	0.28125	0	0.1875	3
APG6	0	0	0	0	0	0	0	0	0	0	0	0
APG6_N	0.625	0	0	0	0	0.0625	0.0625	0	0	0	0.0625	3
APH	0.259542	0	0.00763359	0.0114504	0.110687	0.637405	0.0992366	0.221374	0.10687	0.00381679	0.763359	9
API5	0	0	0	0	0	1	0	0	0.5	0	0.5	1
APOBEC3	0.333333	0	0	0.333333	0	0	0	0	0.166667	0	1	3
APOBEC_C	0	0	0.108108	0.027027	0	0.108108	0	0.162162	0.027027	1	1	5
APOBEC_N	0	0	0	0	0	0	0	0.25	0.25	1	1	2
APP_Cu_bd	0	0	0.961538	0	0.384615	0	0	0	0	0.384615	0.961538	3
APP_E2	0.416667	0.0833333	0.666667	0.0833333	0.125	0	0	0.0833333	0	0.0416667	0.291667	7
APP_N	0	0	0.333333	0	0.333333	0	0	0	0	0	0.333333	2
APP_amyloid	0	0	0	0	0	0	0	0.133333	0.0333333	0.0333333	0.0333333	3
APS_kinase	0	0	0	0	0.425532	1	0.234043	0	0.468085	0.361702	0.659574	4
AP_endonuc_2	0.349638	0.79529	0.112319	0.166667	0.210145	0.690217	0.871377	0.0452899	0.0742754	0.0271739	0.938406	10
ARA70	0	0	0	0	0	0	0	0	0	0	0	0
ARD	0	0.727273	0	0.181818	0	0	0.181818	0	1	0	0.181818	3
ARID	0.0327869	0.0327869	0	0	0	0.131148	0.704918	0	0.0491803	0.688525	0.737705	6
ARL2_Bind_BART	0	0	0	0	0	0	0	0	0.125	0	0	1
ARPC4	0	0	0	0	0	0	0	0	0	0	0	0
ARS2	0	0	0	0.125	0.25	0.625	0.125	0	0	0	0.75	4
ART	0	0	0	0	0	0	0	0	0.307692	0	0	1
ASC	0.904762	0.0238095	0	0	0.119048	0	0.904762	0.0238095	0.190476	0	0.309524	6
ASCH	0	0	0.0416667	0.0416667	0.0416667	0.0416667	0.0416667	0	0	0.0833333	0.0833333	6
ASD2	0	0	0	0	0	0	0	0	0	0	0	0
ASF1_hist_chap	0	0.0344828	0	0.344828	0	0	0.0344828	0	0.172414	0	0.0172414	4
ASH	0	0	0	0	0	0	0	0	0	0	0	0
ASK_PH	0	0	0	0	0	0	0	0	0	0	0	0
ASL_C	0	0	0	0.192308	0.0769231	0	0	0.230769	0.346154	0.153846	0.461538	5
ASL_C2	0.797468	0	0	0	0.0506329	0.822785	0.126582	0.303797	0	0.113924	0.797468	6
ASRT	0	0	0	0	0	0	0.84	0	0.2	0	0	2
ASXH	0	0	0	0	0	0	0	0	0	0	0	0
ATG101	0.0555556	0	0.944444	0	0	0	0	0	0	0	0	2
ATG11	0	0	0	0	0	0	0	0	0	0	0	0
ATG13	0.105263	0	0.105263	0	0	0	0.842105	0	0	0	0.842105	3
ATG16	0	0.206897	0	0.206897	0	0	0	0	0.206897	0	0	3
ATG19_autophagy	0	0	0	0	0	0	0	0.125	0	0	0	1
ATG7_N	0	0	0	0	0	0.764706	0	0	0.352941	0.470588	0.882353	3
ATLF	0.664062	0	0.132812	0.132812	0.398438	0.328125	0	0.03125	0.335938	0.90625	0.96875	8
ATP-grasp	0.362069	0	0	0.0689655	0	0.517241	0.172414	0.344828	0.396552	0.0344828	0.448276	7
ATP-grasp_3	0.125	0	0	0	0	0.875	0	0	0	0	0.125	2
ATP-grasp_4	0.5	0.5	0.25	0	0	0.5	0.25	0.25	0.25	0	0.5	7
ATP-grasp_5	0.0526316	0	0	0.947368	0	0	0	0	0.947368	0	0.947368	3
ATP-gua_Ptrans	0.0507246	0	0	0.384058	0.405797	0.427536	0.057971	0.130435	0.326087	0.224638	0.543478	8
ATP-synt	0.283019	0.320755	0.113208	0.377358	0.0566038	0.00943396	0.0566038	0.0377358	0.0188679	0.0188679	0.45283	10
ATP-synt_A	0.0434783	0.347826	0.347826	0.0434783	0.0434783	0.217391	0	0.478261	0.347826	0.0434783	0.347826	9
ATP-synt_B	0	0	0	0.2	0	0	0	0.2	0.2	0	0	3
ATP-synt_C	0.0218341	0.00218341	0.0938865	0.0447598	0.184498	0.206332	0.0218341	0.458515	0.0163755	0	0.144105	9
ATP-synt_D	0.384615	0	0.435897	0	0.0769231	0.564103	0	0	0	0	0	4
ATP-synt_DE	0	0	0	0	0	0	0	0	0	0	0	0
ATP-synt_DE_N	0.102564	0	0.141026	0.269231	0.0128205	0.025641	0	0.294872	0	0	0.333333	6
ATP-synt_Eps	0	0	0	0	0	0.54902	0.529412	0	0	0	0	2
ATP-synt_F	0.0576923	0	0.0576923	0	0.0576923	0.384615	0	0	0.0384615	0	0	5
ATP-synt_F6	0	0	0	0	0	0	0	0	0	0	0	0
ATP-synt_J	0	0	0	0	0	0.222222	0.111111	0.444444	0	0	0	3
ATP-synt_ab	0	0	0	0	0	0	0	0	0	0	0	0
ATP-synt_ab_C	0	0	0	0	0	1	0	0	0	1	1	0
ATP-synt_ab_N	0.496788	0.00535332	0.103854	0.133833	0.0695931	0.864026	0.0760171	0.123126	0.107066	0.390792	0.955032	10
ATP11	0	0	0	0	0	1	0	0	1	1	1	0
ATP12	0	0	0	0.285714	0	0	0	0.285714	0.285714	0	0	3
ATP19	0	0	0	0	0	0.333333	0	0	0	0	0	1
ATP1G1_PLM_MAT8	0	0	0	0	0	0.0227273	0	0.5	0	0	0.295455	2
ATP_Ca_trans_C	0	0	0	0	0	0	0	0	0	0	0	0
ATP_bind_1	0	0	0	0	0	1	0	0	0.5625	0.5625	1	2
ATP_bind_2	0	0	0	0	0	1	0	0	0	0	0	0
ATP_bind_3	0	0	0	0.4	0.4	0	0.4	0	0	0.36	1	4
ATP_sub_h	0	0	0	0	0	0	0	0	0	0	0	0
ATP_synt_H	0	0	1	0	0	0	0	0	0	0	0	0
ATP_transf	1	0	0	0	0	0	0	0	0	0	1	0
ATPase	0.0245399	0.00613497	0.0184049	0.00613497	0.0184049	0.97546	0.00613497	0	0	0	0.957055	7
ATPase_2	0.666667	0	0	0	0	1	0	0	0	0	1	1
ATR13	0	0	0	0	0	0	0	0	0	0	0	0
AUDH_Cupin	1	0	0	0	0	1	0	0	0	0	0	0
AUX_IAA	0.125	0	0	0	0	0	0.0178571	0	0	0	0.0178571	2
AWS	0	0	0	0	0.0540541	0	0	0.27027	0.324324	0.918919	0.972973	4
AXE1	0.957447	0	0.0212766	0.0851064	0	0.425532	0	0	0.340426	0	0.957447	5
AXH	0.818182	0	0	0.181818	0	0	0	0.681818	0.681818	0	0.181818	4
AXIN1_TNKS_BD	0	0	0	0	0	0	0	0	0	0	0	0
AZUL	0	0	0	0	0	0	0	1	1	1	1	0
A_amylase_inhib	0	0	0	0	0	0	0	0	0	0	0	0
A_deamin	0	0	0	0	1	1	0	0	0	0	1	0
A_deaminase	0.307692	0	0.025641	0.0897436	0.0128205	0	0.025641	0.217949	0.192308	0.653846	0.923077	8
Aa_trans	0	1	0	1	0	0	1	0	0	0	0	0
AadA_C	0	0	0	0	0	0	0	0	1	0	0	0
AbLIM_anchor	0	0	0	0	0	0	0	0	0	0	0	0
AbbA_antirepres	0	0	0	0	0	0	0	0	0	0	0	0
AbfB	1	0	0	0	0.333333	0	0	0	0	0	1	1
AbfS_sensor	0	0	0	0	0	0	0	0	0	0	0	0
Abhydrolase_1	0.213001	0.0760719	0.0816044	0.0733057	0.261411	0.183956	0.237898	0.197787	0.17704	0.0871369	0.381743	10
Abhydrolase_2	0.181818	0.113636	0.0454545	0.318182	0.0454545	0	0	0.0909091	0.477273	0	0.0909091	7
Abhydrolase_3	0.324444	0.00888889	0.271111	0.133333	0.168889	0.271111	0.111111	0.217778	0.608889	0.182222	0.564444	10
Abhydrolase_5	1	0	0	0	0	1	0	0	0	0	1	0
Abhydrolase_6	0.119306	0.0715835	0.0151844	0.160521	0.167028	0.0889371	0.0867679	0.0737527	0.518438	0.0780911	0.266811	10
Abhydrolase_7	0	0	0	0	0	0	0	0	0	0	0	0
AbiEi_1	0	0	0	1	0	0	0	0	1	0	0	0
AbiEii	0	0	0	0	0	0	0	0	0.666667	0	0	1
Abi_HHR	0	0	0	0	0.5	0.5	0	0	0	0.5	1	3
AbrB_C	0	0	0	0	0	0	0	0	0	0	0	0
AceK	0	0	0	0	0	0	0	0	0	0	0	0
AcetDehyd-dimer	0	0	0	0	0.222222	0.777778	0	0	0.333333	0.666667	0.666667	4
Acetate_kinase	0.835821	0	0	0.0298507	0.149254	0.223881	0.0298507	0.19403	0.402985	0.0895522	0.716418	8
Acetone_carb_G	0.111111	0	0	0.111111	0	0	0	0	0	0.888889	1	3
AcetylCoA_hyd_C	0.4	0	0.0615385	0.0153846	0.692308	0.584615	0.0461538	0.0153846	0.323077	0.0923077	0.923077	9
Acetyltransf_1	0.0979381	0.0103093	0.0687285	0.135739	0.0670103	0.106529	0.04811	0.032646	0.128866	0.0171821	0.164948	10
Acetyltransf_10	0.326531	0	0	0	0	0.204082	0.204082	0.122449	0.0408163	0	0.265306	5
Acetyltransf_13	0	0	0	0	0.8	0	0	0.8	0.2	0	0	3
Acetyltransf_14	0.285714	0	0	0	0.047619	0.047619	0	0	0.285714	0.285714	0.285714	5
Acetyltransf_16	0	0.0555556	0	0	0	0	0	0	0	0	0	1
Acetyltransf_2	0.217391	0.173913	0	0.26087	0.26087	0.26087	0	0	0.434783	0.0869565	0.347826	7
Acetyltransf_3	0	0.01875	0	0.025	0.01875	0.6125	0	0.04375	0.15625	0	0.0375	6
Acetyltransf_4	0.350649	0	0.103896	0.441558	0.285714	0.181818	0.272727	0	0.441558	0	0.441558	7
Acetyltransf_7	0.0588235	0	0.264706	0.0588235	0.117647	0.0588235	0	0	0.0294118	0.117647	0.529412	7
Acetyltransf_8	0.625	0.333333	0	0.375	0.0833333	0.125	0.0833333	0.0833333	0.416667	0	0.333333	8
Acetyltransf_9	0	0.111111	0	0	0	0	0	0.111111	0	0	0.111111	2
Acetyltransf_CG	0	0	0	0	0	0	0	0	0	0	0	0
Acid_PPase	0	0	0	0	0	0.833333	0	0	0.166667	0	0	2
Acid_phosphat_B	0.196429	0.75	0	0	0.178571	0.910714	0	0	0	0	0.446429	4
Aconitase	0	0	0.6	1	0.6	0.4	0	0	1	0	1	3
Aconitase_2_N	1	0	0	0	0	1	0	1	0	0	1	0
Aconitase_C	0.567568	0	0	0.567568	0.162162	0.162162	0.432432	0.567568	0.648649	0	0.756757	7
AcrZ	0	0	0	0	0	0	0	0	0	0	0	0
Act-Frag_cataly	1	0	0	0	0	0	0	0	0	0	0	0
ActA	0	0	0	0	0	0	0	0	0	0	0	0
Actin	0.913133	0.0124095	0.00103413	0.0103413	0.0258532	0.926577	0	0.0754912	0.024819	0.132368	0.257497	9
Activator_LAG-3	0	0	0	0	0	0	0	0	0	0	0	0
Activin_recp	0	0	0	0.0333333	0.0166667	0	0	0.45	0	0	0	3
Acyl-ACP_TE	0.166667	0	0	0.166667	0	0	0	0	0	0	0	2
Acyl-CoA_dh_1	0	0	0	0	0	0	0	0	0	0	0	0
Acyl-CoA_dh_2	1	0	0.565217	0.304348	0	1	0.26087	0	0.0434783	0.565217	0.869565	5
Acyl-CoA_dh_N	0.408964	0.0252101	0.0420168	0.218487	0.260504	0.478992	0.134454	0.137255	0.257703	0.156863	0.717087	10
Acyl-CoA_ox_N	0.0588235	0	0	0.147059	0.117647	0.176471	0.0588235	0.0882353	0.941176	0.117647	0.264706	8
Acyl_CoA_thio	0	0	0	0	0	0	0	0	0	0	0	0
Acyl_transf_1	0.28	0.208	0.016	0.336	0.376	0.504	0.28	0.4	0.4	0.312	0.624	10
Acyl_transf_2	1	0	0	0	1	1	0	0	0	0	0	0
Acylphosphatase	0.0704225	0	0	0.0422535	0.338028	0.0422535	0.0422535	0.140845	0.126761	0.140845	0.15493	8
Acyltransferase	0	0	0	0.5	0	0	0	0	0.5	0	0.5	2
AdHead_fibreRBD	1	0	0	1	0	0	0	0	1	0	0	0
Ad_Cy_reg	0	0	0	1	0	1	0	0	1	0	1	0
Ada_Zn_binding	0	0	0	0	0	1	0	0	0	1	1	0
Adap_comp_sub	0	0	0	0.457627	0.355932	0.338983	0	0.491525	0.457627	0	0.101695	5
Adaptin_N	0.196429	0	0.0178571	0.928571	0.0178571	0.0535714	0.339286	0.803571	0.928571	0.0178571	0.982143	9
Adenine_glyco	0	0	0	0	0	0.428571	0	0	0	1	1	1
Adeno_E1A	0	0	0	0	0	0	0	0	0	0	0	0
Adeno_E4_ORF3	0	0	0	0	0	0	1	0	0	0	1	0
Adeno_GP19K	0	0	0	0	0	0	0	0	0	0.75	0.75	1
Adeno_PIX	0	0.25	0	0	0.5	0	0	0	0	0	0.25	2
Adeno_PVIII	0.571429	0	0	0	0	0	0.571429	0	0	0	0	2
Adeno_Penton_B	0.953488	0	0	0	0.976744	0.0465116	0	0.0465116	0	0	0.976744	4
Adeno_VII	0	0	0	0	0	0	0	0	0	0	0	0
Adeno_hexon	1	0	0.180556	0.0694444	0.208333	0.611111	0	0.0416667	0.0416667	0.166667	1	7
Adeno_knob	0.367742	0.0580645	0	0.0193548	0.103226	0.00645161	0.116129	0	0.122581	0.503226	0.645161	8
Adeno_shaft	0.516129	0.483871	0	0	0	0	0.225806	0	0.483871	0	0.225806	4
Adenosine_kin	0.0384615	0	0	0	0	0.230769	0	0.461538	0.0384615	0	0.230769	4
Adenyl_transf	0	0	0	0	0	0	0	0	0	0	0	0
AdenylateSensor	0	0	0	0.0877193	0	0.508772	0.210526	0	0.333333	0.298246	0.719298	5
Adenylsucc_synt	0.266667	0	0	0	0.626667	1	0	0.173333	0.186667	0	0.786667	4
Adhes-Ig_like	0	0	0	0	0	0	0	0	0.333333	0	0	1
Adhesin_E	0	0	0	0	0	0.5	0	0	0	0	0.25	1
Adhesin_P1_N	0.5	0	0	0	0	0	0	0	0	0	0.5	1
AdoHcyase	0.301887	0.0188679	0.283019	0	0.235849	0.113208	0.132075	0.811321	0.132075	0.59434	1	9
AdoMet_Synthase	0.833333	0	0	0	0	0	0	0	0	0	0.833333	1
AdoMet_dc	0	0	0	0	0	0	0	0	0.105263	0	0	1
Aegerolysin	0	0	0	0	0	0.0392157	0	0.941176	0.705882	0	0	3
Aerolysin	0	0	0	0.714286	1	0	0	0	0	0.714286	1	2
AfaD	0.173913	0	0	0	0	0.0869565	0	0	0.521739	0	0.0869565	3
AgI_II_C2	1	0.111111	0	0	0.555556	0.333333	0	0	0.222222	0.5	0.833333	5
Agarase_CBM	0.857143	0	0	1	0.857143	1	1	0	0.142857	0	1	3
Agenet	0.545455	0	0.272727	0	0	0	0	0	0	0	0	2
Agglutinin	0	0	0	0	0	0	0	0	0	0	0	0
Agglutinin_C	1	0.692308	0.692308	0	0.307692	0	0	0	0	0	0	3
Ago_PAZ	0	0	0	1	0	1	0	0	0	0	1	0
Ago_hook	0	0	0	0	0	0	0	0	0	0	0	0
Agouti	0	0	0	0	0	0.166667	0	0	0	0	0	1
Aha1_N	0	0	0	0	0	0	0	0	1	0	0	0
AhpC-TSA	0.0839532	0.0021254	0.0116897	0.326249	0.180659	0.0414453	0.284803	0.0616366	0.31881	0.0223167	0.31881	10
AidB_N	1	0	1	0.190476	0.190476	0.190476	0	0.809524	0	0.190476	1	5
Aida_C2	0	0	0	0	0	0	0	0.666667	0	0	0	1
Aida_N	0	0	0	0	0	0	0	0	0	0	0	0
AlaDh_PNT_N	0.411215	0	0.0841121	0.140187	0.383178	0.00934579	0.0280374	0.401869	0.242991	0.0747664	0.448598	9
Ala_racemase_N	0.311558	0.040201	0.140704	0.110553	0.115578	0.386935	0.105528	0.316583	0.341709	0.110553	0.592965	10
AlbA_2	0	0	0	0	0	1	0	0	0.8	0	1	1
Alba	0.0681818	0	0.0909091	0.136364	0	0.159091	0.272727	0	0	0	0	5
Albumin_I	0	0	0	0	0	0	0	0	0	0	0	0
AlcCBM31	1	0	0	0	0	0	0	0	0	0	1	0
Ald_Xan_dh_C2	0.779221	0	0.155844	0.298701	0.701299	0.948052	0.0649351	0.402597	0.155844	0.207792	1	9
Ald_deCOase	0	0	0	0.758621	0.0689655	0.0344828	0	0.0344828	0.793103	0	0.413793	5
Aldedh	0.284778	0.0742899	0.0538966	0.1748	0.322651	0.606701	0.0699199	0.747269	0.533867	0.0924982	0.675892	10
Aldo_ket_red	0.118699	0.0162602	0.0146341	0.0195122	0.0650407	0.352846	0.0325203	0.0504065	0.398374	0.0373984	0.234146	10
Aldolase	0	0	0	0.211268	0.0140845	0.422535	0	0.056338	0.0985915	0.140845	0.239437	6
Aldolase_II	0.188679	0.0188679	0	0	0.179245	0.00943396	0.122642	0	0.0377358	0.5	0.839623	7
Aldose_epim	0.209302	0.44186	0.0813953	0.488372	0.0116279	0.162791	0.453488	0.476744	0.627907	0.0813953	0.744186	10
Alfin	0	0	0	0	0	0	0.846154	0	0	0	0	1
AlgF	1	0	0	0	0	1	0	0	0	0	1	0
Alginate_exp	1	0	0.692308	0	0	0.307692	0	1	0.307692	0	1	3
Alginate_lyase	0	0	0.1	0	0.1	0.5	0.4	0	0	0.4	0.8	5
Alginate_lyase2	0.45	0	0	0	0.05	0.2	0.1	0.05	0.05	0.1	0.6	7
AlkA_N	0	0	0	1	0	0	0	0	0	0	0	0
Alk_phosphatase	0.114286	0	0	0	0	0.878571	0.0571429	0.0142857	0	0.935714	0.942857	5
Allantoicase	0	0	0	1	0	0	0	0	1	0	0	0
Allatostatin	0	0	0	0	0	0	0	0	0	0.5	0	1
Allene_ox_cyc	0	0	0	0.196721	0	0	0.393443	0	0	0	0.196721	2
Alliinase_C	0	0	0	0	0	0.368421	0	0.368421	0	0	0.631579	2
Alpha-2-MRAP_C	1	0	0	0.5	0	0	0	0	0	0	1	1
Alpha-2-MRAP_N	1	0	0	0	0	0	0	0	0	0	0	0
Alpha-L-AF_C	0.0612245	0	0	0.510204	0.44898	0.326531	0.367347	0.244898	0.673469	0	0.938776	7
Alpha-amyl_C	0	0	0	0	0	0	0	1	0	0	1	0
Alpha-amyl_C2	1	0	0.578947	0	0.210526	0	0	0.578947	0	0.210526	1	4
Alpha-amylase	0.831169	0	0.038961	0.220779	0.324675	0.597403	0.142857	0.181818	0.25974	0.0909091	0.844156	9
Alpha-amylase_C	1	0	0.371069	0.207547	0.00628931	0.157233	0.157233	0.238994	0	0	1	6
Alpha-amylase_N	1	0	0.153846	0	0	0	0	0	0	0.846154	1	2
Alpha-mann_mid	0.056338	0	0	0.0704225	0.112676	0.943662	0.0140845	0.084507	0.915493	0.859155	0.971831	8
AlphaC_N2	0	0	0	0	0	0	0	0	0	0	0	0
Alpha_E1_glycop	0.177215	0	0.0379747	0.208861	0.0759494	0.0886076	0	0	0.189873	0.21519	0.468354	7
Alpha_E2_glycop	0	0	0.0666667	0	0	0.0666667	0	0	0	0.0666667	0.933333	3
Alpha_E3_glycop	0	0	0	0	0	0	0	0	0	0	0	0
Alpha_L_fucos	0.245614	0	0.22807	0.631579	0	0.245614	0	0.0701754	0.684211	0	0.929825	6
Alpha_TIF	1	0	0	0	0	0	0	0	0	1	1	0
Alpha_adaptinC2	0.0571429	0	0	0	0.0857143	0.428571	0	0.0571429	0.142857	0	0.0285714	5
Alpha_adaptin_C	0	0	0	1	0	0	0	0	1	0	0	0
Alpha_kinase	0.105263	0	0	0	0	0.736842	0	0	0.736842	0.842105	1	4
AltA1	0	0	0	0	0	0	0	0	0	0	0	0
Amdase	0.3	0	0	0.2	0.2	0.2	0	0	0.3	0.1	0.325	6
AmiS_UreI	0	0	0	0	0	0	0	0	1	1	1	0
Amidase	0.375	0	0	0.170455	0.4375	0.869318	0.380682	0.0511364	0.420455	0.340909	0.852273	8
Amidase02_C	0	0	0	0	0	0	0	0	0	0	0	0
Amidase_2	0.036	0	0.028	0.044	0.032	0.036	0.032	0.004	0.036	0.1	0.8	9
Amidase_3	0.318182	0	0.0454545	0.0454545	0	0.181818	0	0.0909091	0.181818	0.181818	0.363636	7
Amidinotransf	0.457143	0.528571	0	0.528571	0.114286	0	0.0714286	0.171429	0.128571	0.457143	0.7	8
Amido_AtzD_TrzD	0.131148	0	0	0.262295	0.0327869	0.836066	0	0.409836	0.540984	0	0.540984	6
Amidohydro_1	0.270019	0.0018622	0.106145	0.255121	0.329609	0.441341	0.128492	0.0968343	0.446927	0.441341	0.89013	10
Amidohydro_2	0.138889	0.0925926	0.125	0.115741	0.430556	0.0416667	0.388889	0.0416667	0.115741	0.259259	0.819444	10
Amidohydro_3	0.211538	0.0192308	0.134615	0.807692	0.230769	0.230769	0.173077	0.153846	0.846154	0	1	9
Amino_oxidase	0.395349	0.0377907	0.0901163	0.380814	0.0988372	0.322674	0.145349	0.273256	0.197674	0.0203488	0.825581	10
Aminoglyc_resit	0.545455	0	0	0	0.272727	0.363636	0.0909091	0	0.363636	0	0.454545	5
Aminotran_1_2	0.303067	0.0343558	0.10184	0.220859	0.0981595	0.253988	0.278528	0.131288	0.255215	0.0944785	0.721472	10
Aminotran_3	0.474715	0.0619902	0.0799347	0.22186	0.295269	0.67863	0.091354	0.362153	0.409462	0.12398	0.755302	10
Aminotran_4	0.465455	0	0.0618182	0.101818	0.112727	0.367273	0.08	0.0727273	0.196364	0.298182	0.538182	9
Aminotran_5	0.450425	0.0311615	0.0113314	0.147309	0.266289	0.21813	0.161473	0.0906516	0.240793	0.144476	0.657224	10
Aminotran_MocR	0.615385	0.153846	0	0.538462	0.769231	0	0.0769231	0.461538	0.923077	0	0.538462	7
Ammonium_transp	0.254237	0	0.152542	0.322034	0.186441	0.0169492	0.864407	0	0.152542	0.355932	0.983051	8
Amnionless	0	0	0	0	0	0	0	0	0	1	1	0
AmoC	0.0769231	0	1	0	0.0769231	0	0	0.230769	0.230769	0	0	4
An_peroxidase	0.81117	0.742021	0.0106383	0.981383	0.87234	0.210106	0.132979	0	0.664894	0	1	8
Androgen_recep	0	0	0	0	0	0	0	0	0	0	0	0
Anemone_cytotox	0.884615	0	0	0.115385	0	0	0	0	0.0128205	0	0	3
AnfG_VnfG	0	0	0	0	0	1	0	0	0	0	0	0
Anillin	0	0	0	0	1	0	0	0	1	0	0	0
Ank	0.43617	0.0212766	0.0531915	0.0957447	0.0851064	0.56383	0.117021	0.106383	0.170213	0.148936	0.712766	10
AnkUBD	1	0	0	0	0	0	0	0	0	0	0	0
Ank_2	0.287879	0.0808081	0.151515	0.128788	0.179293	0.426768	0.010101	0.118687	0.320707	0.161616	0.712121	10
Ank_3	0.181818	0	0	0.181818	0.181818	0	0	0	0.181818	0	0.181818	4
Ank_4	0	0	0	0	0	0	0.26087	0.434783	0.0434783	0	0.434783	3
Ank_5	0	0	0	0.785714	0	0	0	0	0.142857	0	0	2
AnmK	0.71875	0	0	0.28125	0.5625	0.9375	1	0.28125	0.28125	0	1	6
Annexin	0.9	0	0.127273	0.0454545	0.0727273	0.172727	0.0363636	0.0272727	0.0545455	0.0272727	0.990909	9
Anoctamin	0.68	0	0	0	0.52	0.12	0	0.64	0.4	0	1	5
Anophelin	0	0	0	0.5	0	0	0	0	0	0	0	1
Anp1	0	0	0	0	0	0	0	0	0	1	1	0
Anth_synt_I_N	0.153846	0	0	0	0.153846	0.538462	0.461538	0	0.0769231	0.0769231	0.615385	6
Anthrax_toxA	0.166667	0	0	0	0	1	0	0	0	0	0.958333	1
Anti-TRAP	0	0	0	0	0	0	0	0	0	1	1	0
Antibiotic_NAT	0.244444	0	0	0.244444	0.177778	0.4	0	0	0	0.266667	0.666667	5
Anticodon_1	0.432836	0	0	0.179104	0.149254	0.552239	0.0746269	0.313433	0.567164	0.671642	0.940299	8
Antifungal_pept	0	0	0	0	0	0	0	0	0	0	0	0
Antifungal_prot	0	0	0	0.0909091	0	0	0	0	0	0	0.0909091	1
Antig_Caf1	0	0	0.888889	0	0	0	0	0.888889	0.111111	0	0	3
Antimicrobial10	0	0	0	0	0	0	0	0	0	0	1	0
Antimicrobial12	0	0	0	0	0	0	0	0	0	0.444444	0	1
Antimicrobial17	0	0	0	0	0	0	0	0	0	0	0	0
Antimicrobial25	0.333333	0	0	0	0	0	0	0	0	0.333333	0.666667	2
Antimicrobial_6	0	0	0	0	0	0	0	0	0	0	0	0
Antirestrict	0.666667	0	0.666667	0.666667	0.333333	0	0	0	0	0.333333	1	5
Antistasin	0	0	0	0	0	0	0	0	0	0	0.0714286	0
Antiterm	0	0	0	0	0	0	0	0	0	0	1	0
ApbA_C	0.0327869	0	0	0.0655738	0	0.393443	0.0327869	0.229508	0.114754	0	0.52459	6
ApbE	0.473684	0	0	0.0263158	0	0.657895	0.684211	0.789474	0.236842	0	0.921053	6
Apc13p	0	0	0	0	0	0	0	0	0	0	0	0
Aph-1	1	0	0	0	1	0	0	0	0	0	1	0
Apidaecin	0	0	0	0	0	0	0	0	0	0	0	0
Apo-CII	0	0	0	0	0	0.25	0	0	0	0	0	1
Apo-CIII	0	0	0	0	0	0	0	0	0	0	0	0
ApoC-I	0	0	0	0	0	0	0	0	0	0	0	0
ApoLp-III	0	0	0	0	0	1	0	0	0	0	0	0
ApoM	0	0	0	0	0	0	0	0	0	0	0	0
Apocytochr_F_C	0.111111	0.111111	0.0277778	1	0.388889	0.305556	0.138889	0	1	0	1	6
Apolipoprotein	0.0545455	0.0727273	0	0.0181818	0	0	0	0	0.0545455	0	0.0545455	4
Apyrase	1	0	0	0	0	1	0	0	0	0	1	0
Aquarius_N	0	0.25	0	0.5	0.5	0.75	0.25	0.5	0.5	0	0.75	7
ArAE_1_C	1	0	0	0	0	1	0	0	0	0	0	0
AraC_binding	0	0	0	0	0	0	0	0	0	0	0.285714	0
Arabino_trans_C	1	0	0	0	0	0	0	0	0	0	1	0
Arabino_trans_N	0	0	0	0	0	0	0	0	0	0	1	0
Arabinose_Iso_C	0.727273	0	0.272727	0.545455	0.181818	0.181818	1	0.181818	0	0	0.727273	6
Arb2	1	0	0	0	0	0	0	0	1	0	1	0
Arc	0	0	0	0	0	0	0	0	0.0769231	0	0	1
Arc_C	0	0	0	0	0.5	0	0	0	0	0	0	1
Arcadin_1	0	0	0	0	0	0	0	1	0	0	0	0
Arch_flagellin	0.272727	0	0	0	0	0	0	0	0.0606061	0	0	2
Archease	0.0833333	0	0	0	0.333333	0	0	0	0.0833333	0	0.0833333	3
ArdA	0	0	0	0	0	1	0	0	0	0	0	0
ArenaCapSnatch	0	0	0	0	0	0.7	0.2	0	0.55	0	0	3
Arena_glycoprot	0.0325203	0	0.0162602	0.0406504	0.0406504	0	0.0162602	0	0.195122	0.0569106	0.0487805	7
Arena_ncap_C	0	0	0	0	0	0.756757	0.513514	0.27027	0.351351	0.864865	0.945946	5
Arena_nucleocap	0	0	0	0	0	0.538462	0	0	0.538462	0	0.0769231	2
Arf	0.0178571	0	0	0.0267857	0	0.977679	0.0223214	0	0.142857	0.196429	0.90625	6
ArfA	0.153846	0	0	0	0	0	0	0	0	0.769231	0.769231	2
ArfGap	0	0	0	0	0.0454545	0.363636	0.0454545	0	0.227273	0.409091	0.818182	5
Arfaptin	0	0	0	0	0	0	0	0	0	0	0	0
ArgJ	0.204545	0.5	0	0	0	0.5	0	0	0.0227273	0	0.522727	4
Arg_repressor	0.475	0	0	0	0	0	0	0	0.025	0.3	0.3	3
Arg_repressor_C	0.837209	0	0	0	0	0	0	0	0	0	0.418605	1
Arginase	0.205514	0.696742	0	0.0175439	0.0175439	0.215539	0.954887	0.182957	0.0426065	0.0225564	0.714286	9
Arginosuc_synth	0	0	0	0	0	1	0	0	0.0888889	0.2	1	2
Argos	0	0	0	0	0	0	0	0	0	0	0	0
Arm	0.338462	0.00384615	0.0653846	0	0.115385	0.538462	0.0769231	0.0115385	0.265385	0.373077	0.726923	9
Arm-DNA-bind_1	0	0	0	0	0	0	1	0	0	0	0	0
Arm-DNA-bind_3	0	0	0	0	0	0	0	0.25	0	0	0.25	1
Arm_vescicular	0	0	0	0	0	0	0	1	0	0	1	0
Armet	0	0	0	0	0.363636	0.454545	0	0	0.0909091	0	0.181818	3
Arr-ms	0	0	0	0	0	0	0	1	0	0	1	0
Arrestin_C	0	0	0	0.111111	0.472222	0	0	0	0.0277778	0	0.361111	3
Arrestin_N	0	0	0.1875	0.1875	0	0	0	0.0625	0.0625	0	0	4
ArsA_ATPase	0.0841121	0	0	0.130841	0.0280374	0.943925	0	0.476636	0.0934579	0.682243	0.943925	7
ArsA_HSP20	0	0	0	0.1	0	0	0.1	0.1	0	0	0.1	3
ArsC	0.241379	0	0	0.0689655	0	0.0344828	0	0	0.103448	0	0.172414	4
ArsD	0	0	0	0	0	0	0	0	0	0	0	0
Arteri_nsp7a	0	0.5	0	0	0.5	0.5	0	0	0	0	0	3
Arteri_nucleo	0	0	0	0.333333	0	0	0	0	1	0	0	1
Arylesterase	1	0	1	0	0	0	0	0	0	0	0	0
Arylsulfotrans	1	0	1	0	1	1	0	0	0	0	1	0
AsiA	0	0	0	0	0	1	1	0	0	0	0	0
AsnA	0	0	0	0.8	0	0.8	0.8	0	0	0	0.2	3
AsnC_trans_reg	0	0	0	0	0.357143	0	0	0	0	0	0.0714286	1
AsnC_trans_reg2	0	0	0	0	0	0.333333	0	0	0.666667	0	0.333333	2
Asp	0.034282	0.0155239	0.00517464	0.0536869	0.121604	0.139715	0.0549806	0.395213	0.0226391	0.0252264	0.428202	10
Asp1	1	0	0	0	0	0	0	0	0	0	1	0
Asp_Arg_Hydrox	0.4	0	0.533333	0.8	0.533333	0	0.6	0	0.6	0	0.533333	6
Asp_Glu_race	0.191667	0	0.0583333	0.166667	0.0416667	0.2	0.0583333	0.141667	0.391667	0.05	0.483333	9
Asp_decarbox	0	0	0	0	0.115942	0.0289855	0.0289855	0.188406	0.333333	0.434783	0.434783	6
Asp_protease	0.714286	0	0	0.714286	0	0	0	0	0.285714	0.142857	0.857143	4
Asparaginase	0	0	0	0	0	1	0	0	0.571429	0	0	1
Asparaginase_2	0.15625	0.0625	0	0.0625	0.296875	0.09375	0.046875	0.484375	0.171875	0	0.59375	8
Asparaginase_C	0.138889	0	0.0231481	0.101852	0.560185	0.101852	0.662037	0.12963	0.305556	0	0.314815	8
Aspzincin_M35	0	0	0	0	0	0	0	0.444444	0	0	0	1
AstA	0	0	0	0	0	1	0	0	0	0	1	0
AstB	0	0	0	0	1	1	0	0	1	0	1	0
AstE_AspA	0.176471	0	0.196078	0	0.588235	0.0196078	0.0980392	0	0.0588235	0.509804	0.843137	7
Astacin	0.0196078	0	0	0	0.215686	0.0392157	0	0.0588235	0	0.72549	1	5
Astro_capsid_N	1	0	0	0	0.333333	0	0	0	0.666667	0	1	2
Astro_capsid_p	0	0	0	0.0714286	0	0.0714286	0.0714286	0	0.285714	0	0	4
Atg14	0	0	0	0	0	0	0	0	0	0	0	0
Atg29_N	0	0	0	0	0	0	0	0	0	0	0	0
Atg31	0	0	0	0	0	1	0	0	0	0	0	0
Atg8	0.0340909	0	0.289773	0	0.0284091	0	0	0	0.244318	0	0.130682	4
Atu4866	0	0	0	0	0	0	0	0	0	0	0	0
Atypical_Card	0	0	0	0	0	0	0	0	0	0	0	0
AurF	0	0	0	0.833333	0	0	0.833333	0	0.166667	0	1	3
Aurora-A_bind	1	0	0	0	0	0	0	0	0	0	0	0
Autoind_bind	0	0.0437956	0	0.664234	0.0291971	0.0583942	0	0.591241	0.0875912	0	0.649635	6
Autoind_synth	1	0	0	0	0	0	0.4	0	0	0	0.4	1
Autophagy_act_C	0.45	0	0	0.2	0	0	0	0	0	0	0.15	2
Autotransporter	0.230769	0	0	0	0.307692	0.615385	0	0.153846	0.461538	0.307692	0.461538	6
Auxin_BP	0	0	0	0	1	0	0	0	0	0	0	0
Av_adeno_fibre	0	0	0	0	0	0	0	0	0	0	0	0
AviRa	1	0	0	0	0	0	0	0	0	0	0	0
Avidin	0.693732	0	0.669516	0.025641	0	0.141026	0	0.0156695	0.002849	0.002849	0.68661	7
AvrB_AvrC	0	0	0	0	0	1	1	0	0	0	1	0
AvrL567-A	0	0	0	0	0	0	0	0.5	0	0	0.5	1
AvrLm4-7	0	0	0	0	0	0	0	0	0	0	0	0
AvrM_N	1	0	0	0	0	0.333333	0	0	0	0	1	1
AvrPphF-ORF-2	0	0	0	0	1	0	0	0	0	0	1	0
AvrPto	0	0	0	1	0.5	0	0	0	0	0	0	1
AvrPtoB-E3_ubiq	0	0	0	0	0	0	0	0	0	0	0	0
AvrPtoB_bdg	0	0	0	0	0	0	0	0.833333	0	0	0	1
AvrRpt-cleavage	0	0	0	0	0	0	0	0	0	0	0	0
Axin_b-cat_bind	0	0	0	0	0	0	0	0	0	1	0	0
B	0.0603448	0	0.0344828	0.0344828	0.0344828	0.0344828	0.0172414	0.931034	0.0517241	0.0775862	0.793103	9
B12-binding	0	0.55	0.3	0.5	0.3	0.05	0	0	0.25	0	0	6
B12-binding_2	0.277778	0.333333	0.444444	0.444444	0.555556	0	0.611111	0.111111	0	0	0.5	7
B12D	0	0	0	0	0	0	0	0	0	0	0	0
B2	0	0	0	0	0	0	0	0	0	0	0	0
B2-adapt-app_C	0	0	0	0.333333	0	0	0	0	1	0	0	1
B3	0.0740741	0	0	0.111111	0	0	0	0	0.148148	0	0.185185	3
B3_4	0.473684	0	0	0.657895	0.473684	0.631579	0.578947	0.342105	0.657895	0	0.921053	7
B56	0	0	0	0.0666667	0	0	0	0	0.0666667	0	0	2
BACK	1	0	0	0	0	0	0	0	0	0	1	0
BACON	0.333333	0	0	0	0	0	0	0	0	0	0.666667	1
BAF	0	0	0	0	0	0	0	0	0	0	0	0
BAG	0	0	0	0.0833333	0.0416667	0.25	0.333333	0	0.125	0.416667	0.416667	6
BAH	0.15625	0.15625	0	0.125	0.03125	0.0625	0.15625	0.1875	0.0625	0.1875	0.375	9
BAR	0	0	0.142857	0.047619	0	0.190476	0	0	0.047619	0	0.047619	4
BAR_3	0	1	0	0	1	0	0	0	0.5	0	0	1
BAR_3_WASP_bdg	0.4	0	0	0.2	0	0	0	0	0.2	0	0	3
BATS	0	0	0	1	0	0	0	1	1	0	1	0
BBE	0.442857	0	0.378571	0.114286	0.171429	0.657143	0.242857	0.364286	0.335714	0.0357143	0.835714	9
BBS1	0	0	0	1	0	0	0	1	1	0	1	0
BB_PF	0	0	0	0	0	0	0	0	0	0	1	0
BCCT	0	0	0	0.375	0	0	0.375	0	0	0.75	0.75	3
BCL9	0	0	0	0	0	0	0	0	0	0	0	0
BCMA-Tall_bind	0	0	0	0	0	0	0	0	0	1	0	0
BCOR	0	0	0	0	0	0	0	0	0	0	0	0
BChl_A	0	0.555556	0	0	0	1	0.444444	0	0	0	0.444444	2
BDHCT	0	0	0	0	0	0	0	0	0	0	0	0
BDV_M	0	0	0	0	0	0	0	0	0	0	0	0
BDV_P40	0	0	0	0	0	0	0	0	0	0	0	0
BEN	0.571429	0	0	0	0	0	0	0	0	0	0.428571	1
BET	0.0909091	0	0	0.181818	0.0909091	0.818182	0	0	0	0	0.181818	4
BH3	0	0	0	0	0	0	0	0	0	0	0	0
BHD_3	1	0	0	1	0	0	0	0	1	1	1	0
BID	0	0	0	0	0	0.0666667	0	0	0	0.133333	0.0666667	2
BILBO1_N	0	0	0	0	0	0	0	0	0	0	0	0
BING4CT	0	1	0	0	0	0	0	0	0	1	1	0
BIR	0	0	0.180272	0	0.153061	0.00680272	0	0.544218	0.278912	0.979592	1	6
BIg21	1	0	0	0	0	0	0	0	0	0	1	0
BKACE	0.0652174	0	0	0.0869565	0	0.347826	0	0.130435	0.565217	0.108696	0.956522	6
BK_channel_a	0.777778	0	0	0.722222	0.777778	0.111111	0.111111	0.166667	0.333333	0	1	7
BLF1	0	0	0	0	0	1	0	0	0	0	0	0
BLIP	0.137931	0.103448	0	0.241379	0	0.758621	0	0	0	0	0	4
BLM10_N	0	0	0	0	0	0	0	0	0	0	1	0
BLM10_mid	1	0	0	0	1	0	0	1	0	1	1	0
BLM_N	0	0	0	0	0.571429	0	0	0	0	0	0	1
BLUF	0.0487805	0	0.0487805	0.317073	0	0.195122	0.134146	0.0609756	0.353659	0	0.353659	7
BMC	0.0165631	0	0	0.0383023	0.00724638	0.0910973	0.00724638	0.548654	0.144928	0.0124224	0.560041	8
BMF	0	0	0	1	0	0	0	0	0	0	0	0
BNIP3	0	0	0	0	0	0	0	0	0	0	0	0
BNR	0	0	0	0	1	0	0	0	0	0	0	0
BNR_2	0.475862	0	0	0.234483	0.0965517	0.406897	0.124138	0.482759	0.344828	0.0137931	0.758621	8
BNR_3	0.105263	0	0.0263158	0.868421	0.710526	0.710526	0	0.131579	0.894737	0.105263	1	8
BNR_4	0.466667	0	0	0.333333	0.733333	0	0	0	0.333333	0.0666667	1	5
BNR_6	0.4	0.2	0	0	0	0.6	0.2	0	0.6	0.8	1	6
BOF	0	0	0	1	0	0	0	0	0	0	0	0
BOFC_N	0	0	0	0	0	0	0	0	0	0	0	0
BON	0	0	0	0	0.428571	0	0	0.142857	0.142857	0	0	3
BOP1NT	0.666667	0.666667	0	0.666667	0.666667	0.666667	0	0	0	0	0.666667	5
BPA_C	1	0.166667	0	0.833333	0	0	0	0	1	0	1	2
BPD_transp_1	0.342466	0	0.136986	0	0	0.287671	0	0.232877	0.493151	0	0.246575	5
BPL_C	0.306122	0	0	0	0.0714286	0.908163	0.908163	0	0	0	0.316327	4
BPL_LplA_LipB	0.05	0	0	0	0.1	0.75	0	0.1	0.2	0	0.15	5
BPL_LplA_LipB_2	0	0	0	1	0	0	0	0	0	0	1	0
BPS	0	0	0	0	0	0	0	0	0	0	0	0
BRCA-2_OB3	1	0	0	0	0	0	0	0.25	0	0	1	1
BRCA2	0	0	0	0	0	0	0	0	0	0	0	0
BRCT	0.389381	0.0265487	0.00884956	0.0176991	0.0353982	0	0.619469	0.0265487	0.0442478	0.0707965	0.548673	9
BRCT_2	0	0.166667	0	0.0277778	0	0.0277778	0.166667	0	0.166667	0.444444	0.472222	6
BRCT_3	1	0	0	0	0	0	0	0	0	0	1	0
BRD4_CDT	0	0	0	0	0	0	0	0	0	0	0	0
BRE	0	0	0	0	0	1	0	0	0	0	0	0
BRF1	0	0	0	0	0	1	0	0	0	0	0	0
BRK	0	0	0	0	0	0	0	0	0.4	0	0	1
BRO1	0	0	0	0	0.0625	0.895833	0.229167	0	0.166667	0.0208333	0.354167	5
BSD	0	0	0	0	0	0	0	0	0	0.333333	0.333333	1
BST2	0	0	0	0	0	0	0	0.282051	0	0	0	1
BTB	0	0.0296296	0.0222222	0.0444444	0.422222	0.192593	0.0740741	0	0.0518519	0	0.111111	7
BTB_2	0.0628931	0	0	0.0314465	0.0251572	0.465409	0	0.0314465	0.0880503	0.0251572	0.113208	7
BTB_3	0	0	0	0	0	0	0	0	0	0	0	0
BTG	0	0	0	0	0	0	0	0	0	0	0.416667	0
BTHB	0.5	0	0	0	0	0	0	0	0.5	0	0	2
BTK	0	0	0	0	0	0	0	0	0	1	1	0
BTV_NS2	0	0	0	0	0	0	0	0	0	0	0	0
B_solenoid_ydck	0	1	1	1	0	0	0	0	0	0	1	0
BacA	0	0	0	0	0	0	0	0	1	0	0	0
Bac_A_amyl_C	1	0	0	1	1	0	0	0	0	1	1	0
Bac_DNA_binding	0	0	0.0595238	0.178571	0.119048	0.130952	0.119048	0	0.047619	0	0	6
Bac_DnaA	0	0	0	0	0.307692	0.307692	0.307692	0	0.384615	0	0.307692	4
Bac_DnaA_C	0	0	0	0	0	0.642857	0.0714286	0	0	0	0	2
Bac_chlorC	0	0	0	0	0	1	0	0	0	0	0	0
Bac_export_1	0	0	0	0	0.333333	0.333333	0.333333	0	0.666667	0	0	4
Bac_export_2	0.272727	0	0.0727273	0.145455	0	0	0.0727273	0	0.127273	0	0	5
Bac_export_3	0	0	0	0	0	0	0	0	0	0	0	0
Bac_globin	0.0208333	0.0416667	0	0.708333	0.0520833	0.0208333	0.09375	0	0.583333	0	0.5	7
Bac_luciferase	0.388889	0	0.0777778	0.155556	0.177778	0.355556	0.111111	0.266667	0.244444	0.133333	0.688889	9
Bac_rhamnosid6H	0.666667	0	0	0	0	0.666667	0	0.333333	0.666667	0	1	4
Bac_rhamnosid_N	0.857143	0	0	0.142857	0.428571	1	0.714286	0.285714	0.714286	0	1	6
Bac_rhodopsin	0.578249	0.0265252	0.0106101	0.0185676	0.0424403	0.153846	0	0.177719	0.071618	0.0424403	0.729443	9
Bac_thur_toxin	0.117647	0	0	0	0.117647	0	0	0.823529	0	0.0588235	0.117647	4
Bac_transf	0	0	0	0	1	0	0	0	0	0	0	0
Bacillus_HBL	0	0	0	0.909091	0	0	0	0	0.181818	0	0.181818	2
Bacillus_PapR	0	0	0	0	0	0	0	0	0	0	0	0
Bact_lectin	1	0	0	0	1	1	0	0	1	0	1	0
BacteriocIIc_cy	0	0	0	0	0	0	0	1	0	0	0	0
Bacteriocin_II	0	0	0.0769231	0	0	0	0	0	0	0	0.0769231	1
Bacteriocin_IId	0	0	0	0.733333	0	0	0	0	0	0	0	1
Bacteriocin_IIi	0	0	0	0	0	0	0	0	0	0.5	0	1
Bactofilin	0	0	0	0	0	0	0	0	0	0	0	0
Baculo_E66	0	0	0	0	0	1	0	0	1	0	0	0
Baculo_PEP_N	0	0	0	0	0	0	0	0	0	0	0	0
Baculo_gp64	0	0	0	0	0.0769231	0.0769231	0	0.230769	0.230769	0.230769	0.230769	5
Baculo_p26	0	0	0	0	0	0	0	0	0	0	0	0
Baculo_p33	0	0	0	0	0	0	0	0	0.846154	0	0	1
BaffR-Tall_bind	0	0	0	0	0	0.0138889	0.0138889	0	0	0	0	2
BamHI	0	0	0	0	0	0	0	0	0	0	0	0
Band_3_cyto	0.5	0	0	0.75	0	1	0	0.75	0	0	0.75	3
Band_7	0.625	0	0	0	0	0	0	0	0	0	0.0625	1
Bap31_Bap29_C	0	0	0	0	0	0	0	0	0	0	0	0
Barstar	0	0	0	0	0	0	0	0	0	0	0	0
Barwin	0	0	0	0	0	0	0	0	0	0	0	0
Baseplate	1	0	0	0	0	1	0	0	0.25	0	0.25	1
Baseplate_J	0	0	0	0	0	0	0	0	0	0	0	0
Basic	0	0	0	0	0	0	0	0	0	0	0	0
Bax1-I	0	0	0	0	0	0	0	0	0	0	0	0
Bcl-2	0.0764706	0	0.0117647	0.00392157	0.0156863	0.0254902	0.0176471	0.0215686	0.0529412	0.564706	0.64902	9
Bcl-2_3	0	0	0	0	0	0	0	0	0	0	0	0
Bcl-2_BAD	0	0	0	0	0	0	0	0	0	0	0	0
BclA_C	0.666667	0	0	0	0	0	0	0	0.444444	0	0.444444	2
Bclx_interact	0	0	0	0	0	0	0	0	0	0.518519	0.37037	1
Bcr-Abl_Oligo	0	0	0	0	0	0	0	0	0	0	0	0
BcrAD_BadFG	0	0	0.32	0.08	0	0.56	0	0.2	0.44	0.04	0.44	6
BcsB	0	0	0	0	0	0	0	1	0.833333	0	1	1
Bee_toxin	0	0	0	0	0	0	0	0	0	0	0	0
Bep_C_terminal	0	0	0	0	0	0	0	0	1	0	0	0
Bestrophin	0.888889	0	0	0	0.888889	0	0	0	0	0.111111	1	3
Bet_v_1	0.233503	0	0	0.177665	0.0101523	0.42132	0.258883	0.451777	0.208122	0	0.304569	7
Beta-APP	0.0285714	0.00634921	0	0	0	0.0793651	0	0.152381	0	0.72381	0.71746	5
Beta-TrCP_D	0	0	0	0	0	0	0	0	0	0	0	0
Beta-lactamase	0.580524	0	0.0149813	0.0599251	0.451311	0.164794	0.14794	0.0617978	0.11985	0.0805243	0.243446	9
Beta-lactamase2	0.302671	0.0252226	0.0994065	0.0207715	0.767062	0.271513	0.0192878	0.130564	0.39911	0	0.118694	9
Beta-prism_lec	0	0	0	0	0	0	0	0	0.545455	0	0	1
BetaGal_dom2	0.538462	0	0	0	0.384615	0.769231	0.153846	0.923077	0.692308	0.461538	1	7
BetaGal_dom4_5	0	0	0	0	0	1	0	0.75	1	1	1	1
Beta_elim_lyase	0.176991	0	0	0	0.787611	0.141593	0.0353982	0.460177	0.292035	0.0530973	0.504425	7
Beta_helix	0.142857	0	0	0	0.0357143	0.714286	0.107143	0.142857	0.107143	0	0.785714	6
Beta_helix_2	1	0	0	0	0	1	0	0	0	0	1	0
BfiI_DBD	0	0	0	0	0	0	0	0	0	0	0	0
BicD	0	0	0	0	0	1	0	0	0	0	1	0
Big_1	1	0	0	0	0	0	0	0	0	0	1	0
Big_10	1	1	0	1	0	1	0	0	0	0	1	0
Big_13	1	0	0	0	0	0	0	0	0	0	1	0
Big_2	0.0059322	0	0	0	0.00169492	0.597458	0	0.000847458	0	0	0.00677966	4
Big_3	0	0	0	0.333333	0.666667	0	0.333333	0.333333	0	0	0	4
Big_3_5	1	0	0	0	0	0	0	0	0	0	0	0
Big_5	0.666667	0	0.666667	0	0.333333	0.666667	0	0.333333	0	1	1	5
Big_7	0.0909091	0	0	0.454545	0.454545	0.454545	0	0	0	0	0.909091	4
Big_8	0	0	0	0	0	0	0	0	0	0	1	0
Bile_Hydr_Trans	0.5	0	0	0	1	0	0	0	0	0	1	1
Biliv-reduc_cat	0	0	0	0	1	0	0	0	0	0	1	0
Bin3	0	0	0	0	0	1	0	0	0.25	0	0	1
Binary_toxB	0.805556	0	0.375	0	0.0138889	0.986111	0.791667	0.611111	0	0	0.805556	6
BioW	0	0	0	0	0	0.5	0	0	0	0	0	1
BioY	0	0	0	0	0	0	0	0	1	0	0	0
Biopterin_H	0.873016	0.492063	0.222222	1	0.0793651	0.0634921	0.412698	0.142857	0.746032	0	1	8
Biotin_carb_N	0.692308	0.0307692	0	0.0923077	0.569231	0.330769	0.161538	0.646154	0.246154	0.115385	0.938462	9
Biotin_lipoyl	0.155172	0.0172414	0	0.258621	0.0172414	0.103448	0.0517241	0.172414	0.241379	0	0.275862	8
Biotin_lipoyl_2	0	0	0	0	0	0	0	0	0	0	0	0
Birna_RdRp	0.2	0.2	0	0	1	0	1	0.166667	0	0	1	3
Birna_VP2	0.901639	0	0	0.901639	0	0.0819672	0.901639	0.442623	0	0	0.901639	5
Birna_VP3	0	0	0	0	0	0	0	0	0	0	0	0
Birna_VP4	0	0	0.047619	0	0.047619	0.571429	0	0	0	0.0952381	0.0952381	4
Blo-t-5	0	0	0	0.25	0	0	0	0	0.4375	0	0	2
Blt1_C	0	0	0	0	0	0	0	0	0	0	0	0
Bmp	0.5	0.0625	0	0	0	0.1875	0	0.375	0.1875	0	0.25	5
BolA	0.037037	0	0.0740741	0.185185	0.0740741	0.111111	0	0	0.185185	0	0.111111	6
Bombesin	0	0	0	0	0	0	0	0	0	0	0	0
Borealin	1	0	0	0	0	0	1	0	0	0	0	0
Borrelia_REV	0	0	0	0	0	0	0	0	1	0	0	0
Bot1p	0	0	0	0	0	1	0	1	0	0	0	0
Botulinum_HA-17	0	0	0	0	0	0	0	0	0.0625	0	0	1
Bowman-Birk_leg	0	0	0	0.0769231	0	0	0	0	0	0.346154	0.538462	2
BppL_N	0	0	0	0	0	0	0	0	0.0322581	0	0	1
BppU_IgG	0	0	0	0	0	0.96	0	0	0	0	0	1
BppU_N	0	0	0	0	0	0	0	0	0	0	0	0
BpuJI_N	0	0	0	0	0	0	0	0	0	0	0	0
BpuSI_N	0	0	0	0	0	1	0	0	0	1	1	0
Branch	0.526316	0	0	0	0	0.526316	1	0.473684	0	0	1	3
Brix	0.307692	0.025641	0.025641	0.0512821	0.102564	0.230769	0.0769231	0.102564	0.128205	0.102564	0.179487	10
BrkDBD	0	0	0	0	0	0	0	0	0	0	0	0
BrnT_toxin	0	0	0	0	0	0	0	0	1	0	0	0
Bromo_TP	0.833333	0	0	0	0	0	0	0.333333	0.333333	0.333333	0.333333	4
Bromo_coat	0	0	0	0	0.125	0	0	0	0	0	0	1
Bromodomain	0.00908605	0.02031	0.0240513	0.0160342	0.0229824	0.0117584	0.00587921	0.559059	0.362373	0.00267237	0.0122929	10
Bse634I	0.615385	0	0.025641	0	0.641026	0	0	0	0.025641	0	0.025641	4
BshC	1	0	0	0	0	0	0	1	0	0	1	0
BslA	0	0	0	0	0	0.285714	0	0	0	0	0	1
BspA_v	0	0	0	0	1	0	0	0	0	0	0	0
BssB_TutG	0	0	0	1	0	0	0	0	0	0	0	0
BssC_TutF	0	0	0	0	0	0	0	0	0	0	1	0
BsuBI_PstI_RE	0	0	0	0	0	0	0	0	0	0	0	0
BsuPI	0	0	0	0	0	0	0	0	0	0	0	0
Btz	0.142857	0	0.142857	0	0.142857	0	0	0	0	0	0	3
Bud13	0	0	0	0.375	0	0.375	0	0	0.375	0	0.375	3
Bundlin	0	0	0	0	0	0	0	0	0	0	0	0
Bunya_G1	0.222222	0	0.333333	0.111111	0	0	0	0	0.222222	0.222222	0.444444	5
Bunya_nucleocap	0	0	0	0	0	0.375	0.575	0	0.1	0	0	3
Bystin	0.285714	0.0714286	0	0.214286	0.642857	0	0	0.357143	0.214286	0.214286	0.714286	7
C1-set	0.0267953	0.00392997	0.425152	0.0103608	0.00535906	0.0407288	0.0192926	0.791354	0.655949	0.0882458	0.288675	10
C12orf66_like	0	0	0	0	1	0	0	0	0	0	1	0
C1_1	0.0285714	0	0	0.0285714	0	0.0285714	0	0	0.0571429	1	1	4
C1_2	0	0	0	0	0	0	0	0	0	1	1	0
C1_4	0	0	0.4	0	0	0	0	0	0	1	1	1
C1q	0.00943396	0	0.00943396	0	0.0849057	0.330189	0	0.169811	0.141509	0.0849057	0.207547	7
C2	0.645631	0	0.150485	0.262136	0	0.150485	0.0145631	0.00970874	0.131068	0.0145631	0.509709	8
C2-C2_1	0	0	0	0	0	0	0	0	0	0	1	0
C2-set	0	0	0	1	1	0	0	0	1	0	1	0
C2-set_2	0	0	0	0.25	0	0.75	0	0.25	0.25	0	0.25	4
C4	0	0	0	0	0.9	0.266667	0	0	0	0	0.15	2
C4bp_oligo	0	0	0	0	0	0	0	0	0	0	0	0
C5-epim_C	1	0	0	0	0.333333	0	0	0.666667	0.333333	0	0	3
C5HCH	0	0	0	0	0	0	0	0	0	1	1	0
CAF1	0	0	0	0.190476	0	0.619048	0	0	0	0.047619	0.142857	3
CAF1-p150_N	0	0	0	0	0	1	0	0	0	0	0	0
CAF20	0	0	0	0	0	0	0	0	0	0	0	0
CAMP_factor	1	0	0	0	0	0	0	0	0	0	1	0
CAMSAP_CKK	0	0	0	0.2	0	0	0	0	0	0	1	1
CAP	0.0675676	0.0540541	0.0675676	0	0	0	0	0	0.0135135	0.027027	0.5	5
CAP18_C	0	0	0	0	0	0	0	0.0666667	0	0	0	1
CAP_C	0	0	0	0	0	0.0909091	0	0	0.181818	0	0	2
CAP_GLY	0.06	0	0	0	0.06	0.56	0.04	0.12	0	0	0.06	5
CAP_N	0	0	0	0	0	0	0	1	0	0	0	0
CARD	0.311558	0.155779	0.0603015	0.040201	0.241206	0.261307	0.271357	0.175879	0.266332	0.0502513	0.376884	10
CARDB	0	0	0	0	0	0	0.8	0	0	0	0	1
CARD_2	0	0.257576	0	0	0	0.681818	0	0	0.030303	0.106061	0.166667	4
CARM1	0	0	0	0	0	0.986577	0.986577	0	0	0	0.986577	2
CARMIL_C	0	0	0	0	0	0	0	0.111111	0	0	0	1
CART	0	0	0	0	0	0	0	0	0	0	0	0
CAS_C	0	0	0	0	0	0	0	0	0	0	0	0
CAT	0	0.0983607	0	0.0491803	0	0	0	0	0	0	0.95082	2
CAT_RBD	0	0	0	0	0	0.5	0	0	0	0	0	1
CBAH	0.188119	0	0	0.0990099	0.049505	0.356436	0.029703	0.0990099	0.0693069	0	0.326733	7
CBF	0	0	0	0	0	0	0	0	0	0	0	0
CBFB_NFYA	0	0	0	0	0	0	0	0	0	0	0	0
CBFD_NFYB_HMF	0	0	0	0.179487	0	0.0512821	0.25641	0.025641	0.0512821	0.025641	0.358974	6
CBF_beta	0	0	0	0	0	0	0	0	0	0	0	0
CBM26	0	0	0	0	0	0	0	0	0	0	0	0
CBM27	1	0.666667	0	0.666667	0	0	0	0	0.666667	0	1	3
CBM39	0	0	0	0	0	0	0	0.7	0	0	0	1
CBM46	0	0	0	0.3	0	0	0.2	0	0.8	0.5	0.6	4
CBM60	1	0	0	0	0	0	0	0	0	0	1	0
CBM64	0	0	0	0	0	0	0.125	0	0	0	0	1
CBM65_1	0	0.285714	0	0	0	0	0	0	0.142857	0	0.285714	2
CBM77	0	0	0	0	0	0	0	0	0	0	0	0
CBM9_1	1	0	0	0	0	0	0	0	0	0	1	0
CBM9_2	0	0	0	0	0	0	0	0	0	0	0	0
CBM_1	0.111111	0	0	0	0	0.166667	0.111111	0.111111	0	0	0.111111	4
CBM_10	0.333333	0	0	0	0	0	0	0	0	0	0	1
CBM_11	1	0	0	0	0	0	0	0	0	0	1	0
CBM_14	0.142857	0	0.142857	0.5	0.0714286	0	0	0.0714286	0.142857	0	0.571429	6
CBM_15	0	0	0	0	0	0	0	0	0	0	0.666667	0
CBM_17_28	0.6	0	0	0	0	0.1	0.2	0.2	0	0.4	1	5
CBM_2	0.105263	0	0	0	0	0.105263	0.105263	0	0	0	0.105263	3
CBM_20	0.783333	0.116667	0.616667	0.133333	0.05	0.0833333	0.0333333	0.716667	0.183333	0.05	0.85	10
CBM_21	0.692308	0	0	0	0	0	0	0.153846	0	0	0	2
CBM_25	0	0	0.1	0	0	0	0	0	0	0	0	1
CBM_3	0.574074	0	0	0.0185185	0.407407	0.518519	0.351852	0	0.0185185	0.148148	0.592593	7
CBM_35	0.945946	0	0	0.216216	0.756757	0.918919	0.189189	0.567568	0.621622	0	0.540541	7
CBM_48	0.678161	0.0114943	0.252874	0.310345	0.62069	0.390805	0.103448	0.114943	0.218391	0.0574713	0.896552	10
CBM_4_9	0.806452	0.0322581	0.0483871	0	0	0.129032	0.0645161	0.290323	0.225806	0	0.516129	7
CBM_5_12	0.666667	0.666667	0	0.666667	0	0	0.666667	0	0.666667	0	0.666667	5
CBM_5_12_2	0	0	0	0	0	0	0	0	0	0	0	0
CBM_6	0.850746	0	0.119403	0.0298507	0.104478	0.0895522	0.149254	0.41791	0.268657	0	0.373134	8
CBM_X2	0	0	0	0	0	0	0	0.333333	0	0	0.333333	1
CBP	0	0	0	0	0	0	1	0	0	0	1	0
CBP_BcsG	0	0	0	1	0	1	0	0	0	0	0	0
CBS	0.171946	0.0316742	0.0859729	0.117647	0.0995475	0.18552	0.108597	0.0904977	0.158371	0.0180995	0.180995	10
CBX7_C	0	0	0	0	0	0	0	0	0	0	0	0
CC2-LZ	0	0	0	0.266667	0	0	0	0	0.133333	0	0	2
CCAP	0	0	0	0	0	0	0	0	0	0	0	0
CCDC23	0	0	0	0	0	0	0	0	0	0.166667	0.166667	1
CCG	0	0	0	1	1	0	0	0	1	0	1	0
CCM2_C	0	0	0	0	0	0	0	0	0	0	0	0
CCP_MauG	0.982456	0	0	0.982456	0.0175439	0.0175439	1	0.982456	0.982456	0	1	6
CD20	0	0	0	0	0	0	0	0	0	0	0	0
CD36	0	0	0	0	0.0434783	0.956522	0	0.913043	0.26087	0	0.913043	4
CD4-extracel	0	0	0	0	0	0	0	0	0	0	0	0
CD45	0	0	0	0	0	0	0	0	0	0	0	0
CDC13_N	0	0	0.75	0.875	0	0	0	0.125	0.875	0	0	4
CDC27	0	0	0.5	0	0	0	0	0	0	0	0.125	1
CDC37_C	0	0	0	0	0	0	0	0	0	0	0	0
CDC37_M	0	0	0	0	0	0	0.833333	0	0.166667	0	0.5	2
CDC37_N	0	0	0	0	0	0	0.5	0	0	0	1	1
CDC45	1	0.666667	0.666667	0.166667	0.833333	0	0	0	0.166667	0	1	5
CDC48_2	0.0681818	0	0	0	0	0	0	0.363636	0.113636	0	0	3
CDC4_D	0	0	0	0	0	0	0	0	0	0	0	0
CDC73_C	0	0	0	0	0	0	0	0	0	0	0	0
CDC73_N	0	0.666667	0	0	0	1	0	0	0	0	0	1
CDCA	0	0	0	0	0	0	0	0	0.25	0	0.625	1
CDH	0	0	0	0	0	0	0	0	0	0	0	0
CDH-cyt	0.0769231	0	0	0	0	1	0.153846	0.230769	0.153846	0	0.384615	4
CDH1_2_SANT_HL1	0	0	0	0	0	0	0	0	0	0	0	0
CDI	0	0	0	0	0	0.25	0	0	0	0	0	1
CDK2AP	0.5	0	0	0	0	0	0	0	0.5	0	0	2
CDK5_activator	0	0	0	0	0	0	0	0	0	0	0	0
CDKN3	0	0	0	1	0	1	0	0	0	0	0	0
CDO_I	0	0	0	0.988235	0.8	0	0	0.8	0.882353	0	0.8	4
CDP-OH_P_transf	0	0	0	0.294118	0	0.764706	0	0	0.647059	0	0.352941	3
CDPS	0.047619	0	0	0.0952381	0	0.0952381	0	0	0.190476	0.0952381	0.571429	5
CDT1	0	0	0	0	0	0.333333	0	0	0	0	1	1
CDT1_C	0.555556	0	0	0	0	0.444444	0	0	0	0	0.333333	2
CDtoxinA	0	0	0	0	0.333333	0	0	0	0	0	0.333333	1
CEBP1_N	0	0	0	0	0	0	0	0	0	0	0	0
CEBP_ZZ	0	0	0	0	0	0	0	0	0	1	1	0
CENP-B_N	0	0	0	0.5	0	0	0	0	0.5	0	0	2
CENP-B_dimeris	0	0	0	0	0	0	0	0	0	0	0	0
CENP-C_C	0	0	0	0	0	0	0	0	0	0	0	0
CENP-H	0	0	0	0	0	0	0	0	0	0	0	0
CENP-I	0	0	0	0	0	1	0	0	0	0	1	0
CENP-K	0	0	0	0	0	0	0	0	0	0	0	0
CENP-M	1	0	0	0	0	0	0	0	0	0	0	0
CENP-N	0.166667	0	0.166667	0.166667	0.166667	0.333333	0	0.166667	0.333333	0.166667	0.666667	8
CENP-O	0	0	0	0.6	0	0	0	0	0	0	0	1
CENP-S	0	0.0555556	0	0.0277778	0.111111	0	0.180556	0	0.138889	0.0277778	0.0277778	6
CENP-T_C	0	0	0	0.0348259	0	0.00331675	0.817579	0	0.0232172	0	0.0232172	4
CENP-T_N	0	0	0	0	0	0	0	0	0	0	0	0
CENP-W	0	0	0	0	0	0	0	0	0	0	0	0
CENP-X	0	0.0344828	0	0	0.0689655	0	0.862069	0	0	0.0344828	0.0344828	4
CENP_C_N	0	0	0	0	0	0	0	0	0	0	1	0
CEP1-DNA_bind	0	0	0	0	0	0	0	0	0	1	1	0
CFC	0	0	0	0	0	0	0	0	0	1	1	0
CFEM	0	0	0	0	0	0	0	0	0	0	0	0
CFIA_Pcf11	0	0	0	0	0	0	0	0	0	0.2	0.2	1
CFTR_R	0	0	0	0	0	0	0	0	0	0.428571	0	1
CGI-121	0	0	0	0	0	0.166667	0.166667	0	0.0833333	0	0	3
CH	0.284024	0.0650888	0.0236686	0.112426	0.0946746	0.035503	0.0236686	0.035503	0.136095	0.100592	0.213018	10
CHAD	0	0	0	0.2	0	0	0.8	0	0.2	0	0	3
CHAP	0.526316	0	0	0	0.105263	0.105263	0	0.789474	0.526316	0	0.105263	5
CHASE	0	0	0	0	0	0	0	0	0	0	0	0
CHASE3	0	0	0	0	0	0	0	0	0	0	0	0
CHCH	0.323529	0	0	0	0	0	0	0.117647	0	0	0	2
CHD5	0	0	0	0	0.944444	0	0	0	0.0555556	0	0.5	2
CHDNT	0	0	0	0	0	0	0	0	0	1	1	0
CHIPS	0	0	0	0	0	0	0	0	0	0	0	0
CHIP_TPR_N	0	0	0	1	0	0	1	0	0	0	1	0
CHMI	0.861538	0	0	0	0.676923	0	0	0	0.276923	0.676923	0.861538	4
CHORD	0	0	0	0	0	0	0	0	0	0.333333	1	1
CHS5_N	0	0	0	0	0	0	0	0	0	0.666667	1	1
CHZ	0	0	0	0	0	0	0	0	0	0	0	0
CH_2	0	0	0	0	1	0	0	0	0	0	0	0
CI-B14_5a	0	0	0	0.333333	0	0	0	0.333333	0	0	0	2
CID	0	0	0	0.0181818	0	0.0909091	0	0	0.163636	0.127273	0.690909	4
CIDE-N	0	0	0.0344828	0	0	0	0	0	0	0.0344828	0.0344828	2
CID_GANP	0	0	0	0	0	0	0	0	0	0	0	0
CIF	0.142857	0	0	0.571429	0	0.428571	0	0	0.714286	0	0.857143	4
CIMR	0.130435	0	0.217391	0.304348	0	0.26087	0	0.217391	0.217391	0	0.26087	6
CITED	0	0	0	0	0.5	0.5	0	0	0	0.5	0.5	3
CKS	0	0.121951	0	0	0	0.121951	0	0	0	0	0	2
CK_II_beta	0.878049	0.878049	0	0	0	0	0	0	0	0.878049	0.878049	3
CLASP_N	0.47619	0	0.571429	0.666667	0.142857	0.52381	0.047619	0	0.142857	0	0.571429	7
CLIP	0	0	0	0	0	0	0	0.5	0.25	0.25	0.5	3
CLIP1_ZNF	0	0	0	0	0	0	0	0	0	1	1	0
CLIP_1	0	0	0	0	1	0	0	0	0	0	0	0
CLP1_N	0	0	0.25	0	0	0.875	0	0.5	0.625	0.75	0.875	5
CLP_protease	0.0166271	0.0166271	0.299287	0.0914489	0.705463	0.224466	0.382423	0.465558	0.274347	0	0.191211	9
CLZ	0.4	0	0	0	0.4	0	0.6	0	0	0	0.4	3
CM1	1	0	0	0	0	0	0	0	0	0	0	0
CMAS	0.327273	0	0	0	0	0.509091	0.254545	0	0.272727	0	0.672727	4
CMD	0.163636	0	0.0363636	0.154545	0.00909091	0.163636	0	0.00909091	0.272727	0	0.0454545	7
CM_1	0	0	0	0.755814	0	0	0	0	0.0348837	0	0.197674	2
CM_2	0.266667	0	0	0.0666667	0	0.24	0.106667	0	0.12	0	0.2	5
CNF1	1	1	0	1	0	1	0	0	1	0	1	0
CNH	0	0	0	0	0	0	0	0	1	0	0	0
CNOT1_CAF1_bind	0	0	0	0	0	0	0	0.315789	0	0	0	1
CNOT1_HEAT_N	1	0	0	1	1	1	1	0	1	0	1	0
CNOT1_TTP_bind	0	0	0	1	0	0	0	0	0	0	0	0
CNPase	0	0	0	0	0.0263158	0	0	0	0	0.0263158	1	2
CNTF	0	0	0	0	0	0	0	0	0	0	0	0
CNV-Replicase_N	1	0	0	0	0	0	0	0	1	0	0	0
CN_hydrolase	0.200957	0.0239234	0.00956938	0.100478	0.425837	0.0956938	0.210526	0.0909091	0.440191	0.0143541	0.215311	10
COBRA1	1	0	0	0	1	0	0	0	0	0	1	0
CODH_A_N	1	0.0526316	1	1	0	1	0	0.947368	1	0	1	2
COE1_DBD	0	0	0	0	1	0	0	0	0	0	1	0
COG2	0	0	0	0	0	0	0	0	0	1	1	0
COG5	0	0	0	0	0	0	0	0	0	0	0	0
COLFI	1	0	0	0	0	0	0	0	1	0.157895	0.684211	1
COMMD1_N	0	0	0	0	0	0	0	0	0	0	0	0
COMM_domain	0	0	0	0	0	0	0	0	0	0	1	0
COMP	0	0	0	0	0	0	0	0	0	0	0	0
COPI_C	0	0	0	0.857143	0.142857	0	0	0	1	0	0.857143	2
COQ9	0	0	0	0	0	0	0	0	0	0	0	0
COR	0	0	0	0	0	1	0	0	0	0.4	0.4	1
COS	0	0	0	0	0	0	0.5	0	0	0	0	1
COX1	0.2	0.689474	0.889474	0.978947	0.0526316	0.763158	0.0105263	0.521053	0.936842	0.168421	0.473684	10
COX15-CtaA	0	0	0	0	0	0	0	0	0	0	1	0
COX17	0	0.714286	1	0	0	0	0	0.428571	0	0	0.714286	2
COX2	0.0857143	0.895238	0.971429	0.1	0.12381	0.709524	0	0	0.880952	0.952381	0.990476	8
COX2_TM	0	0	0	0	0	0	0	0	0	0	0	0
COX3	0	0.0172414	0.0689655	0.0344828	0.0172414	0.0172414	0	0.0517241	0.0172414	0.00862069	0.810345	8
COX4	0	0.00943396	0	0.00943396	0	0.00943396	0	0	0	0	0	3
COX4_pro_2	0	0	0	0	0	0	0	0	0	0.857143	0.857143	1
COX5A	0.00934579	0.00934579	0	0.0186916	0	0	0	0.953271	0.00934579	0	0	5
COX5B	0	0	0	0	0	0.00961538	0	0	0	1	1	1
COX6A	0	0	0	0	0	0	0.0283019	0	0	0	0	1
COX6B	0.00934579	0	0	0.00934579	0	0	0	0	0	0	0	2
COX6C	0	0	0	0	0	0	0	0.980583	0	0	0	1
COX7B	0	0	0	0	1	0	0	0	0	0	0	0
COX7C	0	0	0	0	0	0	0	0	0	0	0	0
COX7a	0	0	0	0	0	0	0	0	0	0	0	0
COX8	0	0	0	0	0	0	0	0	0	0	0	0
COXG	0	0	0	0	0.666667	0	0	0	0	0	0	1
COX_ARM	0	0	0	1	0	0	0	0	1	0	1	0
CO_deh_flav_C	0.0196078	0.0784314	0.0784314	0.490196	0.137255	0.0784314	0	0	0.117647	0.0392157	0.411765	8
CO_dh	0.8	0	0	0	0.2	0	0	0	0	0	0	2
COesterase	0.547619	0	0.00892857	0.0178571	0.369048	0.363095	0.0550595	0.450893	0.0654762	0.0178571	0.754464	9
CP12	0	0	0	0	0	0.205882	0	0	0.0294118	0	0	2
CP2	0	0	0	0	0	0	0	0	0	1	1	0
CPBP	0	0	0	1	0	1	0	0	0	0	0	0
CPDase	0	0	0	0	0	0	0	0	0	0	0	0
CPL	0	0	0	0	0	1	0	0	0	1	1	0
CPSF_A	0.258824	0	0.0823529	0.0705882	0.776471	0.858824	0.0117647	0.882353	0.741176	0.0941176	0.988235	9
CPSase_L_D2	0	0.97561	0	0	0.97561	0	0.97561	0.97561	0	0	0.97561	4
CPSase_sm_chain	0.130435	0	0	0	1	0.130435	0.869565	0.217391	0.130435	0	1	5
CPT	1	0	0	0	0	0	0	1	0	0	0	0
CPT_N	0	0	0	0	0	0	0	0	0	1	1	0
CPV_Polyhedrin	0.375	0	0	0	0.125	0	0	0	0	0	0.125	2
CP_ATPgrasp_2	0	0	1	0	1	0	0	0	1	0	0	0
CR6_interact	0	0	0.5	0.5	0	0.5	0	0	0	0	0.5	3
CRAL_TRIO	0.340426	0.0425532	0	0.0212766	0.0851064	0.382979	0.361702	0.297872	0.191489	0	0.531915	8
CRAL_TRIO_2	0	0	0	0	0	0	0	0	0	0	0.555556	0
CRCB	0	0	0	0	0	0	0	0.642857	0	0	0	1
CREPT	0	0	0	0	0	1	0	0	0.666667	0	0.666667	1
CRF	0	0	0	0	0	0	0	0.0666667	0	0.266667	0	2
CRIM	0.5	0	0	0.5	0.75	0.5	0	0	0	0	0.5	4
CRISPR_Cas2	0	0	0	0.0769231	0.115385	0.538462	0	0.0384615	0	0	0.0192308	4
CRISPR_Cas6	0	0	0	0.3	0	0.6	0	0.9	0.3	0	0	4
CRISPR_Cse1	0.409091	0.181818	0	0.409091	0.318182	0.181818	0.409091	0.136364	0.363636	0	0.954545	8
CRISPR_Cse2	0	0.0322581	0	0.0645161	0	0.0645161	0	0	0.129032	0	0.129032	4
CRISPR_assoc	0	0	0	0	0	0	0	0	0.148148	0	0.111111	1
CRM1_C	0	0	0	0	0	0	0	1	0	0	0	0
CRM1_repeat_3	0	0	0	0	0	1	0	0	0	0	0	0
CRPV_capsid	0.05	0.1	0.3	0	0.6	0	0.2	0	0	0.1	0.45	6
CRR7	0	0	0	0	0	0	0	0	0	0	0	0
CRS1_YhbY	0.25	0	0.5	0	0	0	0	0	0	0	0.25	2
CS	0.04	0	0	0	0.04	0	0	0	0	0.08	0.08	3
CSD	0.192771	0	0	0	0	0.0240964	0.0120482	0.0120482	0.0120482	0.0361446	0.0481928	6
CSD2	1	0	0	0.25	0.25	1	0	0	0.5	0	0.5	3
CSF-1	0	0	0	0	0	0	0	0	0.159091	0.0909091	0.272727	2
CSM2	0	0	0	0	0	0	0	0	0	0	0	0
CSN4_RPN5_eIF3a	0	0	0	0	0	0.0909091	0	0	0	0	0	1
CSN8_PSD8_EIF3K	0.0566038	0	0	0.433962	0.509434	0.113208	0	0	0.245283	0	0.679245	5
CST-I	0	0	0	0	0	0	0	0	0.133333	0	0.866667	1
CSTF2_hinge	0	0	0	0	0	0	0	0	1	0	0	0
CSTF_C	0	0	0	0	0	0	0	0	0	0	0	0
CTC1	0	0	0	0	0	0	0	0	0	0	0	0
CTD	0	0	0	0	0	0	0	0	0	0	0	0
CTK3	0	0	0	0	0	0	0	0	0	0	1	0
CTNNB1_binding	0.2	0	0	0.4	0	0.1	0	0	0	0	0	3
CTNNBL	0	0	0	0	0.75	1	0.5	0	0.375	0	0.75	3
CTP-dep_RFKase	0	0	1	0	0	0	0	1	0	0	0	0
CTP_synth_N	0.5	0	0	0	1	0.5	0	0.5	0.5	0	0.5	4
CTP_transf_1	1	0	0	0	0	1	0	0	1	0	1	0
CTP_transf_3	0.731343	0	0	0	0.238806	0.0895522	0.0447761	0	0.164179	0	0.462687	5
CTP_transf_like	0.196474	0	0.0100756	0.0831234	0.20403	0.287154	0.100756	0.105793	0.297229	0.0982368	0.352645	9
CT_A_B	0	0	0	0	1	0	0.5	0	0	0	0.5	1
CT_C_D	0	0	0	0.1	0.2	0	0.3	0	0.4	0	0	4
CUB	0.818182	0.0363636	0.181818	0.0363636	0.0545455	0.145455	0	0.381818	0.163636	0.290909	0.927273	9
CUE	0	0	0	0	0	0	0	0.125	0	0.0625	0	2
CUT	0.0909091	0	0	0.181818	0	0	0.0909091	0.0909091	0	0	0.454545	4
CUTL	0.5	0	0	0	0	0	0	0	0.5	0	0.5	2
CVNH	0.8	0	0	0.0166667	0	0.0333333	0.0166667	0	0.05	0	0.5	5
CWC25	0.5	0	0.5	0	0.5	0	0	0	0	0	0	3
CW_7	0	0	0	1	0	0	0	0	0	0	0	0
CW_binding_2	1	0	0	0	1	0	0	1	1	0	0	0
CX9C	0	0	0	0	0	0	0	0	0	0	1	0
CXCR4_N	0	0	0	0	0	0	0	0	0	0	0	0
CYTH	0.0408163	0	0	0.122449	0.204082	0.0408163	0.306122	0.0816327	0.163265	0	0.530612	7
C_GCAxxG_C_C	0	0	0	0	0	0	0	0	0	0	1	0
C_LFY_FLO	0	0	0	0	0	0	0	0	0	0	0.5	0
CaATP_NAI	0	0	0	0	0	0	0	0	0	0.333333	0	1
CaKB	0	0	0	0	0	1	0	0	0	0	0	0
CaM-KIIN	0	0	0	0	0	1	0	0	0	0	0	0
CaMBD	0	0	0	0	0	1	0	0	0	0.5	0.75	1
CaMKII_AD	0	0	0.0645161	0.0967742	0.365591	0.215054	0	0	0.139785	0.129032	0.44086	6
Ca_bind_SSO6904	0	0	1	1	0	0	0	0	0	0	1	0
Ca_chan_IQ	0.193548	0	0	0.225806	0.225806	0.225806	0.225806	0.225806	0	0.225806	0.290323	7
CadC_C1	0	0	0	1	0	1	0	0	1	0	1	0
Cadherin	0.985019	0.0224719	0.340824	0.0599251	0.153558	0.243446	0.104869	0.0524345	0	0.123596	0.902622	9
Cadherin_2	1	0	0	0	0	0	0	0	0	0	0	0
Cadherin_5	1	0	0	1	0	0	0	0	0	0	0	0
Cadherin_C	0	0	0	0	0.266667	0	0	0	0	0.666667	0.666667	2
Cadherin_pro	1	0	0	0	0	0	0	1	1	0	1	0
Caenor_Her-1	0	0	0	0	0	0	1	0	0	0	0	0
Caf4	0	0	0	0	0	0	0	0	0	0	0	0
CagA	0	0	0	0	0	0	0	0	0	0	0	0
CagA_N	0.428571	0	0	0	0.428571	0.428571	0	0.142857	0	0	0.428571	4
CagD	0	0	0	0	0	0	0	0	0	0	0	0
CagS	0	0	0	0	0	0	0	0	0	0	1	0
CagX	0.457447	0	0	0	0	0.308511	0	0	0	0	0.297872	2
CagZ	0	0	0	0	0	1	0	0	0	0	0	0
CaiF_GrlA	0	0	0	0	0	0	0	0	0	0	0	0
Calc_CGRP_IAPP	0	0	0	0	0	0.05	0	0	0	0.2	0.05	2
Calci_bind_CcbP	1	0	0.75	0	0	0	0	0	0.25	0	1	2
Calcipressin	0	0	0	0	0	0	0	0	0	0	0	0
Caldesmon	0	0	0	0	0	0	0	0	0	0	0	0
Calici_coat	0.843137	0	0	0	0.862745	0.686275	0	0.45098	0.784314	0	0.647059	5
Calici_coat_C	0.0495356	0.20743	0	0.0154799	0.00619195	0.396285	0.275542	0.185759	0.266254	0.188854	0.346749	9
Calpain_III	0	0	0	0	0	0	0	0	1	1	1	0
Calpain_inhib	0.166667	0	0	0	0	0	0	0	0	0	0	1
Calpain_u2	1	0	0	0	0	0	0	0	0	0	0	0
Calreticulin	0.512195	0	0	0	0.268293	0	0.268293	0	0	0.512195	0.512195	4
Calsequestrin	1	0	0.909091	0	0	0	0.0909091	0	0	0.909091	1	3
Calx-beta	0.766667	0	0.466667	0.333333	0.166667	0.0333333	0	0.166667	0.1	0	0.766667	7
Calycin_like	1	0	0	0	1	0	0	0	0	0	0	0
CamS	0.142857	0	0	0	0	0	0.571429	0	0	0	0	2
Campylo_MOMP	1	0	0	0	1	0	1	0	0	0	1	0
Candida_ALS_N	0.416667	0	0	0	0	1	0	0	0	0	1	1
Caprin-1_dimer	0	0	0	0	0	0	0	0	0	0	0.777778	0
Caps_assemb_Wzi	0	0	0	0	1	0	0	1	1	0	0	0
Caps_synth_GfcC	0	0	0	0	0	0	0	0	0	0	1	0
Capsid-VNN	0.037037	0	0	0	0	0.037037	0.037037	0	0	0	0.037037	3
Capsid_NCLDV	0.0275229	0	0	0.972477	0	0	0.972477	0.0275229	0	0	0.0275229	4
Capsid_VP7	0	0	0	0.333333	0.333333	0	0	0	0.333333	0	0.333333	3
Capsule_synth	0.125	0	0.125	0.5	0	0	0	0	0.625	0.625	0.75	5
CarD_CdnL_TRCF	0	0	0	0	0	0.478261	0	0	0	0	0.0869565	1
CarS-like	0	0	1	0	0	0	0	0	0	0	0	0
Carb_anhydrase	0.0102477	0.00341588	0.0187874	0	0.0256191	0.0435525	0	0.88386	0.00512383	0.985482	0.985482	8
Carb_kinase	0.0526316	0	0	0.131579	0.578947	0.710526	0.0789474	0.0263158	0.684211	0.315789	1	8
Carbam_trans_N	1	0	0	1	1	1	0	0	0	0	1	0
Carboxyl_trans	0.716895	0.0273973	0	0.26484	0.525114	0.675799	0.0913242	0.159817	0.461187	0.360731	0.917808	9
CarboxypepD_reg	0.166667	0.0833333	0.0833333	0.333333	0	0.5	0.333333	0	0.25	0.0833333	0.416667	8
CarbpepA_inh	0	0	0	0	0	0	0	0	0	0	0	0
Carm_PH	0	0	0	0	0	0	0	0	0	0	0	0
Carmo_coat_C	1	0	0	0	0	0	0	0	0	0	1	0
Carn_acyltransf	0.311111	0	0.0888889	0.0888889	0.355556	0.444444	0	0.422222	0.4	0.0888889	0.688889	8
Carot_N	0	0	0	0	0	0.285714	0	0.428571	0.285714	0	0	3
Cas6_N	0	0	0	0	0	0.733333	0.733333	0	0	0	0.733333	2
Cas6b_N	0	0	0	0	0	1	0	0	0	0	0	0
Cas9_REC	0	0	0	0.0571429	0.942857	1	0.942857	0.0571429	0.971429	0.942857	1	6
Cas9_a	1	0	0	0	0.333333	1	0.333333	1	0	0.333333	1	3
Cas_APE2256	0	0	0	0	0	0	0	0	0	0	0	0
Cas_CT1975	0.25	0.25	0	0.25	0.75	0	0	0.75	0.75	0	0.25	6
Cas_Cas02710	0	0	0	1	1	0	0	1	1	0	1	0
Cas_Cas1	0.0242424	0	0.0363636	0	0	0	0.0242424	0	0.418182	0	0.49697	4
Cas_Cas2CT1978	0	0	0	0	0	0	0.933333	0	0	0	0	1
Cas_Cas4	0	0	0	0	1	0	0	0	0	0	0	0
Cas_Cas5d	0.227273	0	0	0.0909091	0	0	0.0454545	0	0	0	0.0909091	3
Cas_Cas6	0.384615	0	0	0.0769231	0	0	0	0	0.0769231	0	0.307692	3
Cas_Cmr3	0	0	0	0	0	0	0	0	0	0	1	0
Cas_Cmr5	0	0	0	0.545455	0.545455	0.272727	0	0	0	0	0	3
Cas_Csm6	0.5	0	0	0	0	0	0.5	0	0	0	0.5	2
Cas_Csn2	1	0	0	0.148148	0.777778	0.0740741	0.740741	0	0	0	1	4
Cas_Csy1	0	0	0	0	0	1	0	0	1	0	0	0
Cas_Csy2	1	0	0	1	1	0	0	0	1	0	0	0
Cas_Csy3	0	0	0	0	0	0	1	1	0	0	1	0
Cas_Csy4	0.875	0	0	0.125	0	0	0	0.875	0.125	0	0	4
Cas_DxTHG	0	0	0	0	0	1	0	0	1	0	1	0
Cas_St_Csn2	1	1	0	1	0	0	0	0	1	0	1	0
Cas_csx3	0	0	0	0	0	0	0	0	0	0	0	0
Casein	0	0	0	0	0	0	0	0	0	0	0	0
Cass2	0	0	0	0	0	0.0666667	0	0	0.4	0.0666667	0.133333	3
Catalase	0	0	0	0.727273	0.727273	0	0	0	1	0	0.727273	2
Catalase-rel	0.0846561	0.0634921	0	0.978836	0.719577	0.195767	0.021164	0.402116	0.978836	0	1	8
Catalase_C	0.404332	0.245487	0.0288809	1	0.202166	0.404332	0.187726	0.115523	0.98556	0	1	8
Cathelicidins	0	0	0	0.166667	0	0	0	0	0	0	0	1
CathepsinC_exc	0.05	0	0	0	0	0	0	0	0	0	0.05	1
Cation_ATPase	0.643357	0.00699301	0	0	0.979021	0.979021	0.629371	0.979021	0.335664	0	1	7
Cation_ATPase_C	0.333333	0	0.333333	0	0	0	0	0	0	0	0	2
Cation_ATPase_N	0	0	0	0	0	0	0	0	0	0	0	0
Caud_tail_N	0	0	0	0	0.72	0.28	0	0.28	0.28	0	0.72	4
Caudo_TAP	0	0	0	0	1	1	0	0	0	0	0	0
Caudo_bapla16	1	0	0	0	0	0	0	0	0	0	0	0
Caudo_bapla_RBP	0	0	0	0	0.92	0	0	0	0.0266667	0	0	2
Cauli_DNA-bind	0	0	0	0	0	1	0	0	0	0	0	0
Cauli_VI	0	0	0	0.142857	0	0	0	0	0	0	0	1
CbbQ_C	0	0	0	1	0	0	0	0	1	0	0	0
CbeA_antitoxin	0	0	0	0	0	0	0	0	0	0	0	0
CbiA	0.0714286	0	0	0.0714286	0	1	0	0.232143	0.267857	0.107143	0.732143	5
CbiC	0.166667	0.111111	0.166667	0.222222	0.222222	0	0.277778	0.222222	0.111111	0	0.666667	8
CbiD	0	0	0	0	0	0	0	1	0	0	0	0
CbiG_C	0.333333	1	0	0.666667	0	0	0	0	0.666667	0	0	3
CbiG_N	0	0	0	0	0	0	0	0	0	0	0	0
CbiJ	0	0	0	0	0	0.333333	0	0	0	0	0	1
CbiK	0	0	0	0.6	0	0	0	0.6	0.4	0	0.6	3
CbiM	1	0.428571	0.428571	0	0	0	0	0	0	0	0.428571	2
CbiQ	0.769231	0	0	0	0	0	0	0.153846	0.307692	0	0	3
CbiX	0.0526316	0.789474	0.421053	0	0	0	0	0	0.473684	0	0.473684	4
CblD	0	0	0	0	0.6	0	0	0.6	0.2	0	0	3
Cbl_N3	0.984615	0	0.169231	0	0	0.123077	0	0.892308	0.2	0.415385	0.984615	6
CcdA	0	0	0	0	0	0	0	0	0	0	0	0
CcdB	0	0	0	0	0	0.666667	0	0	0	0	0	1
CcmE	0	0	0	0	0.75	0	0	0	0	0	0	1
CcmH	0	0	0	0	0	0.5	0	0	0.5	0.5	1	3
CdAMP_rec	0	0	0	0	0.5625	0.375	0	0	0.4375	0	0	3
Cdc13_OB2	0	0	0	0	0	0	0	0	0	0	0	0
Cdc13_OB4_dimer	0	0	0	0	0	0	0	0	0	0	1	0
Cdc6_C	0.454545	0	0.181818	0	0	1	0	0.545455	0.0909091	0.272727	0.727273	5
Cdh1_DBD_1	0.375	0	0	0	0.375	1	0.125	0.5	0	0	0.5	4
CdhC	0	0	1	1	0	0	0	1	1	0	1	0
CdhD	0.461538	0	0	0.0769231	0	0	0	0	0	0.0769231	0.538462	3
CdiA_C_tRNase	0	0	0	1	1	0	0	0	0	0	0	0
CdiI	0	0	0	0.6	0	0.2	0	0	0	0	0.6	2
CdiI_3	0	0	0	0	0	0	1	0	0	0	1	0
CdiI_4	0	0	0	0	0	0	0	0	0	0	0	0
CdiI_N	0	0	0	0	0	0	0	0	0	0	1	0
CecR_C	0	0	0	0	0	0	1	0	0	0	0	0
Cecropin	0	0	0	0	0	0	0	0	0	0.230769	0	1
CedA	0	0	0	0	0	0	0	0	0	0	0	0
CelD_N	0.6	0	0.166667	0.3	0.5	0.233333	0.333333	0.1	0.1	0.1	0.9	9
CelTOS	0	0	0	0	0	0	0	1	0	0	0	0
Cellsynth_D	0	0	0	0	0	0	0	0	0.5	0	0	1
Cellulase	0.29653	0.022082	0.0315457	0.100946	0.0914826	0.403785	0.0662461	0.0283912	0.362776	0.0157729	0.466877	10
Cellulase-like	0	0	0	1	0	0	1	0	1	0	1	0
Cellulose_synt	0	0	0	0	0	0	0	0	0	0	0	0
Cementoin	0	0	0	1	0	0	0	0	0	0	0	0
Cep3	0	0	0	0	1	0	0	0	0.25	0	0.75	1
Cep57_MT_bd	0	0	0	0	0	0	0	0	1	0	0	0
Ceramidase	0	0	0	0	0	0	0	0	1	1	1	0
Ceramidse_alk_C	0.4	0	0.4	0	0	0	0.4	0.6	0	0	1	4
Cerato-platanin	0.1	0.1	0	0.2	0.5	0	0.1	0.4	0	0.1	0.1	7
CesT	0.0967742	0.016129	0.016129	0.16129	0	0.112903	0	0	0.0645161	0	0	6
Cgr1	0	0	0	0	0	0	0	0	0	0	0	0
ChAPs	0.75	0	0	0	0	1	0	0.75	0	0	1	2
ChaB	0	0	0	0	0	0	0	0	1	0	0	0
ChaC	0	0	0	1	0	0	0	0	1	0	0	0
Chal_sti_synt_C	0	0	0	1	0	0	0	1	0	0	1	0
Chal_sti_synt_N	0.172897	0.0747664	0.0280374	0.373832	0.182243	0.626168	0.219626	0.313084	0.523364	0.088785	0.682243	10
Chalcone	0.0666667	0	0	0.0666667	0	0	0	0	0.0666667	0	0	3
Chalcone_2	1	0	0	0	0	1	0	0	0	0	1	0
Chalcone_N	1	0	0	0	0	0	0	0	0	0	0	0
Channel_Tsx	1	0	0	0	0	0	0	0	0	0	1	0
Chaperone_III	1	0	0	0	0	0	0	0	0	0	0	0
CheB_methylest	0	0	0	0	0	0.5	0	0	0	0	0	1
CheC	0	0	0	0	0	0	0.4	0	0.1	0	0.4	2
CheD	0	0	0	0	0	0	0	0	0	0	0	0
CheR	0	0	0	0	0	0	0	0	0	1	1	0
CheR_N	0.0625	0	0	0	0	0	0	0.125	0.75	0.0625	0.8125	4
CheW	0.0833333	0	0	0	0	0	0	0	0.166667	0	0	2
CheX	0.333333	0	0	0.444444	0	0	0	0	0	0.222222	0.222222	3
CheY-binding	0	0	0	0	0	0	1	0	0	0	0.0714286	0
CheZ	0	0	0	0	0	0.692308	0	0	0	0	0	1
ChiW_Ig_like	1	0	0	0	0	0.8	1	0.2	0.8	0.2	1	4
Chibby	0	0	0	0	0	0	0	0	0	0	0	0
Chitin_bind_1	0.166667	0.0166667	0	0.5	0.5	0	0	0.0166667	0.5	0.216667	0.666667	7
ChitinaseA_N	0.565217	0	0	0	0.152174	0.543478	0.0869565	0.195652	0	0.152174	0.652174	6
ChlI	0	0	0	0	0	0.428571	0	0.428571	0.285714	0	0.428571	3
Chlam_vir	0	0	0	0	1	0	0	0.6	1	0	0	1
Chlor_dismutase	0.358974	0	0.0641026	0.794872	0.0641026	0.0769231	0.352564	0.0641026	0.532051	0	0.762821	8
Chloroa_b-bind	0.0994475	0.0828729	0.0110497	0.038674	0.0110497	0.994475	0.0276243	0.0552486	0.00552486	0.0497238	0.78453	10
Chlorophyllase2	0.785714	0	0.214286	0	0.428571	0.357143	0	0	0.357143	0	1	5
Chol_subst-bind	0.25	0	0	0	0	0.25	0	0.75	0.25	0	0.25	4
CholecysA-Rec_N	0	0	0	0	0	0	0	1	0	0	0	0
Choline_bind_1	0.487179	0	0.0769231	0.0512821	0.128205	0.179487	0.0512821	0.307692	0.410256	0.025641	0.282051	9
Choline_bind_3	0.517241	0.172414	0.310345	0.206897	0.241379	0.482759	0.344828	0.310345	0	0	0.931034	8
Choline_kinase	0.160714	0	0	0.0892857	0.0357143	0.0714286	0	0.107143	0.464286	0	0.0714286	6
Chondroitinas_B	0.733333	0	0.4	0	0.4	0.333333	0.6	0.4	0.4	0	0.6	7
Chor_lyase	0	0	0	0	0	0	1	0	0	0	1	0
Chordopox_A20R	0	0	0	0	0	0	0	0	0	0	0	0
Chordopox_A33R	0	0	0	0	0	0	0	0	0	0	1	0
Chorismate_bind	0.719298	0	0.0175439	0.175439	0.526316	0.175439	0	0.122807	0.736842	0	0.368421	7
Chorismate_synt	0.146341	0	0.195122	0	0.219512	0.682927	0	0.0243902	0.341463	0.0243902	0.268293	7
Chromo	0.20155	0	0	0.0542636	0.0465116	0.0697674	0	0.0542636	0.248062	0	0.0697674	6
Chromo_shadow	0	0	0	0	0	0	0	0.0689655	0.0689655	0.206897	0.724138	3
ChuX_HutX	0	0	0	0.266667	0	0.4	0	0	0.4	0.0666667	0.0666667	4
Churchill	0	0	0	0	0	0	0	1	0	1	1	0
CiPC	0	0	0	0	0	0	0	0	0	0	0	0
CinA	0.176471	0	0	0	0.176471	0.235294	0.588235	0.882353	0.176471	0	0	6
CinA_KH	0	0	0	0	0	0	0	1	0.8	0	0	1
Circo_capsid	0.00160514	0.00160514	0	0	0	0	0.00160514	0	0.226324	0	0	4
CitF	0	0	0	0	1	0	0	0	0.5	0	0.5	1
CitG	1	0	0	0	0	0	0	0	0	0	1	0
Citrate_bind	0.25	0.25	0	0	0.75	0.625	0.5	0.25	0	0	0.25	6
Citrate_synt	0.594595	0	0.00540541	0.513514	0.221622	0.145946	0.194595	0.216216	0.448649	0.0540541	0.659459	9
Clat_adaptor_s	0.575758	0	0.0151515	0.0151515	0	0.0151515	0	0.136364	0.0151515	0	0.181818	6
Clathrin	0	0	0	0.193548	0	0	0	0	0.967742	0	0.193548	2
Clathrin-link	0	0	0	0	1	0	0	0	0	0	0	0
Clathrin_H_link	0	0	0	0.509434	1	0	0.509434	0	0	0.509434	0.641509	3
Clathrin_lg_ch	0.75	0	0	0.125	0	0	0	0	0	0	0	2
Claudin_2	0	0	0	0	0	0	0	0	0	0	0	0
Cleaved_Adhesin	1	0	0.571429	0	0	0.285714	0	0	0	0	1	2
Clenterotox	0	0	0	0.568966	0	0.12069	0.172414	0.189655	0	0	0.189655	4
Cloacin	0.0588235	0	0	0	0	0	0	0.235294	0	0	0.294118	2
Cloacin_immun	0	0	0	0	0	0	0	0	0	0	0	0
Clostridium_P47	1	0	0	0.666667	0	0.333333	0.333333	0.333333	0.333333	0	1	5
ClpB_D2-small	0.58427	0	0.00842697	0.255618	0.325843	0.91573	0.188202	0.460674	0.171348	0.317416	0.69382	9
ClpS	0	0	0	0.576271	0	0	0	0	0	0	0	1
Clp_N	0	0	0.215385	0.107692	0.0307692	0.107692	0.0615385	0.0461538	0.184615	0.246154	0.538462	8
Clr2_transil	0	0	0	0	0	0	0	1	0	0	1	0
CmcI	0	0	0	0	0	0	0	0	0	0	0	0
Cna_B	0.333333	0	0	0	0.333333	1	0	0	0	0	0	2
Cnd1	1	0	0	1	1	0	0	0	1	0	1	0
Cnd2	0	0	0	0	0	0	0	0	0	0	0	0
Cnd3	0.777778	0	0	0.444444	1	0.222222	0.777778	0.555556	0.777778	0	1	6
Cnl2_NKP2	0	0	1	0	0	0	0	0	0	0	0	0
CnrY	0	0	0	0	0	0	0	1	0	0	0	0
CoA_binding_2	0	0	0	0	0.125	0.5	0	0	0.125	0	0	3
CoA_binding_3	0	0	0	0	0	1	0	0	0	0	0	0
CoA_trans	0.460177	0.0707965	0.300885	0.300885	0.424779	0.460177	0.19469	0.176991	0.185841	0.230088	0.495575	10
CoA_transf_3	0.897196	0	0	0	0.719626	0.0373832	0.0841121	0.271028	0.411215	0.196262	0.635514	7
CoV_E	0	0	0	0	0	0	0	0.125	0.625	0.25	0	3
CoV_M	0	0	0	0	0	0	0	0	0	0	0.2	0
CoV_Methyltr_1	0	0	0	0	0	0	0	0	0.4	1	1	1
CoV_Methyltr_2	0.75	0	0	0	0.75	0.25	0	0	0.0625	0	0.0625	4
CoV_NSP10	0	0	0	0	0	0	0	0.84	0	1	1	1
CoV_NSP15_C	0.0425532	0	0	0.425532	0.0425532	0	0.340426	0	0.255319	0	0.361702	5
CoV_NSP4_C	0.5	0	0.4	0	0	0	0	0	0	0	0	2
CoV_NSP7	0	0	0	0	0	0	0	0	0	0	0	0
CoV_NSP8	0.7	0	0	0	0.2	0	0	0	0	0	0.9	2
CoV_NSP9	0	0	0.272727	0	0.0454545	0.272727	0	0	0.0454545	0	0.181818	4
CoV_S1	0.3	0	0.15	0.3	0.1	0.4	0.35	0.45	0.15	0.15	0.8	9
CoV_S2	0.254545	0.00909091	0.0272727	0.309091	0.245455	0.390909	0.363636	0.336364	0.3	0.00909091	0.3	10
CoV_S2_C	0	0	0	0	0	0	0	0	0	0	0	0
CoV_nucleocap	0	0	0	0	0	0.327586	0	0.0344828	0.224138	0	0	3
CoV_peptidase	0.115942	0	0.289855	0.637681	0	0.289855	0	0.289855	0.275362	0.594203	0.637681	7
CoaE	0.0697674	0	0	0	0	0.930233	0	0	0.418605	0.186047	0.418605	4
Coagulase	0	0	0	0	0	0	0	0	0	0	0	0
Coatomer_E	0.928571	0	0	0.0714286	0	0	0	0	0.428571	0	0.428571	3
Coatomer_WDAD	0	0	0	0	0	0	0	1	0	0	1	0
Coatomer_b_Cpla	1	0	1	0	0	1	0	1	0	1	1	0
Coatomer_g_Cpla	0.1	0	0	1	0	0	0	0.9	0.95	0	0.95	3
CobA_CobO_BtuR	0	0	0	0	0	1	0	0	0	0	0	0
CobN-Mg_chel	0	0	1	0	0	1	0	0	0	0	0	0
CobU	0	0	0	0	0	0	0	1	0	0	1	0
CobW_C	0	0	0	0	0	1	0	0	0	1	1	0
Cob_adeno_trans	0.214286	0	0.265306	0.0102041	0.408163	0.295918	0	0.0102041	0.173469	0	0.0204082	7
Cobalamin_bind	0	0.222222	0	0	0	0.777778	0	0	0	0	0.222222	2
Cobl	0	0	0	0	0	1	0	0	0	0	0	0
CodY	0.0754717	0	0	0.0754717	0.773585	0.0754717	0	0.0754717	0.396226	0	0.0754717	6
CofC	0.25	0	0	0	0	0.75	0.75	0	0.75	0	0.75	4
Cofac_haem_bdg	0	0	0	0	0	0	0	0	0	0	0	0
Cofilin_ADF	0.305882	0.0235294	0.0588235	0.270588	0.0235294	0.117647	0.0235294	0	0.0470588	0	0.188235	8
Cohesin	0.0833333	0.0666667	0	0.0666667	0.283333	0.0833333	0.05	0.0666667	0.233333	0	0.166667	8
Cohesin_load	0.4	0	0	0.4	0.8	0	0	0	0.2	0.4	0.4	5
Colicin	0.666667	0	0	0.166667	0.166667	0.666667	0.166667	0.333333	0.166667	0	0.666667	7
Colicin_D	0	0	0	0	0	0	0	0.4	0	0	0	1
Colicin_E5	0	0	0	0	0	0	0	0	0	0	0	0
Colicin_M	0.181818	0	0	0.727273	0	0.727273	0	0	0	0	0	3
Colicin_Pyocin	0.0483871	0	0	0	0.0322581	0.274194	0	0.33871	0.016129	0.0322581	0.0967742	6
Colicin_immun	0	0	0	0	0	0	0	0	0	0	0	0
Colipase	0	0	0	0	0	0	0	0	0	0	0	0
Collagen	0.0377358	0.339623	0.0377358	0.0188679	0.396226	0.0566038	0.339623	0.0566038	0.0188679	0.113208	0.0566038	10
Collagen_bind	0	0	0	0	0	0.5	0	0	0.3	0	0.1	2
Collagen_bind_2	1	0	0	0	1	0.631579	0.631579	0	0.368421	0	0.631579	3
Collar	1	0	0	1	1	0	0	0	0	0	1	0
ComA	1	0	0	0	0	0.5	0.5	0	0.5	0	1	3
ComC	0	0	0	0	0	0	0	0	0	0	0	0
ComFB	0	0	0	1	0	0	0	0	1	0	0	0
ComJ	0	0	0	1	0	0	0	0	0	0	0	0
ComP_DUS	0.25	0	0.375	0	0	0	0	0.5	0	0	0	3
Com_YlbF	0	0.166667	0	0	0	0.333333	0	0	0	0	0.166667	2
Comm	0	0	0	0	0	0	0	0	0	0	0	0
Como_LCP	0.363636	0	0	0	0	0	0	0.636364	0.636364	0	0.363636	3
Como_SCP	0.636364	0	0	0	0	0	0	0	0	0	0	1
CompInhib_SCIN	0	0	0	0	0.172414	0	0	0	0.137931	0	0	2
Complex1_30kDa	0.612903	0	0.0322581	0.16129	0	0.677419	0	0	0	0	0.774194	4
Complex1_49kDa	0	0	0	0.827586	0	0.586207	0.62069	0.62069	0.0344828	0	0.724138	5
Complex1_51K	0.222222	0.0444444	0	0.733333	0.4	0	0.311111	0.777778	0.688889	0	0.711111	7
Complex1_LYR	0	0.0357143	0	0.178571	0	0.0714286	0	0	0	0	0.0535714	3
Complex1_LYR_2	0	0	0	0	0	0	0	0	0	0	0	0
Condensation	0.351852	0	0.185185	0.203704	0.12963	0.444444	0.148148	0.148148	0.462963	0.037037	0.796296	9
Connexin	0.568182	0	0	0	0	0	0	0	0	0.0227273	0.295455	2
Connexin40_C	0	0	0	0	0	0	0	0	0	0	0	0
Connexin43	0	0	0	0	0	0	0	0	0	0	0	0
Conotoxin	0	0.25	0	0	0.0277778	0	0	0	0	0.0555556	0.0277778	3
Cons_hypoth95	0	0.588235	0.470588	0	0	0.352941	0.117647	0.235294	0.588235	0	0.470588	6
CooT	0	0	0	0	0	0	0	0	0	0	0	0
CopC	0	0.55	0.6	0	0	0	0	0	0	0	0.55	2
CopK	1	0	1	0	0	0	0	0	0	1	1	0
Copper-bind	0.00344828	0.974138	0.998276	0.00689655	0.124138	0.00172414	0	0.113793	0.637931	0.924138	0.974138	9
Copper-fist	0	0	0	0	0	0	0	0	0	1	1	0
Coprogen_oxidas	0.423077	0	0.423077	0.384615	0	0.0769231	0	0.461538	0.884615	0.0769231	0.0769231	7
Coq4	0	0	0	0.333333	0	0	0	0	0	0	0	1
Cor1	0	0	0	0.5	0	0	0	0	0	0	0	1
CorA	0.113208	0.141509	0	0.113208	0.0660377	0.830189	0.0471698	0.113208	0.141509	0.188679	0.849057	9
CorC_HlyC	0.0277778	0	0	0.0277778	0.388889	0.138889	0	0	0.166667	0	0.138889	5
Corona_NS2A	0	0	0	0	0	0	0	0	0.333333	0	0.333333	1
Cortex-I_coil	0	0	0	0	0	0.142857	0	0.142857	0	0	0	2
Costars	0.5	0	0.5	0	0	0	0	0	0	0	1	2
CotH	0	0	0	0	0	0	0	0	0	0	1	0
CoxIIa	0	0	0	0	0	0	0	0	0	0	0	0
CpcD	0	0	0	0	0	0	0	0	0	0	0	0
CpeS	0.5	0	0	0	0	0	0	0	0	0	0	1
CpeT	0	0	0	0	0	0	0.875	0	0	0	0	1
Cpn10	0.0648148	0	0	0	0.0740741	0.00925926	0.0972222	0.203704	0.00925926	0.00925926	0.00925926	7
Cpn60_TCP1	0.0935629	0.0583832	0.0508982	0.0276946	0.875749	0.964072	0.011976	0.520958	0.556886	0.430389	0.98503	10
CppA_C	0	0	0	1	0	0	0	0	0	0	0	0
CpxA_peri	0	0	0	0	1	0	0	0	0	0	0	0
Creatinase_N	0.267606	0.253521	0.0704225	0.323944	0.0704225	0.0985915	0.633803	0.15493	0.056338	0.0985915	0.591549	10
Creatininase	0	0.827586	0	0.0689655	0.827586	0.103448	0.827586	0	0.0344828	0.827586	0.965517	7
Creb_binding	0	0	0	0	0	0	0	0	0	0.0714286	0	1
Cren7	0	0	0	0	0	0	0	0	0	0	0	0
CrgA	0	0	0	0	0	0	0	0	0	0	0	0
Cript	0	0	0	0	0	0	0	0	0	0	0	0
Crisp	0	0	0	0	0	0	0	0	0	0	1	0
Crl	1	0	0	0.2	0	0	0	0	0.2	0	0	2
Cro	0	0	0	0	0	0	0	0	0	0	0	0
Crp	0	0	0	1	0	1	0	0	0	0	0	0
Crust_neurohorm	0	0	0	0.5	0	0	0	0	0	0.25	0.25	2
Crystall	0.23301	0	0.0194175	0.038835	0	0.0776699	0.271845	0.038835	0.00970874	0	0.126214	7
Crystall_2	0	0	0	0	0	0	0	0	0	0	0	0
Crystall_3	0.727273	0	0	0.272727	0.454545	0	0	0	0.272727	0.272727	0.909091	5
Crystall_4	0	0	0	0	0	1	0	0	0	0	1	0
Crystallin	0	0	0	0	0	0.380952	0	0.380952	0	0	0.380952	2
CsbD	0	0	0	0	0	0	0	0.5	0.5	0	0	2
Csc2	0	0	0	0	0	1	0	0	1	0	1	0
Cse1	1	0	0	0.25	1	1	0	0	0.75	0.25	1	3
CsgE	0	0	0	0	0	0	0	0	0	0	0	0
CsgF	0	0	1	0	0	0	0	0	0	0	0	0
CsgG	0	0	0	0	0	1	0	0	0	0	0	0
CshA_NR2	1	0	0	0	0	0	0	0	1	0	1	0
CsiD	0	0	0	1	0.2	0.8	0	0	1	0	1	2
Csm1	0	1	0	0	0	0	0	0	0	0	1	0
Csm1_N	0	1	0	0	0	0	0	0	0.137931	0	0.517241	1
Csm2_III-A	0.117647	0	0	0	0.470588	0.0882353	0	0	0.117647	0	0	4
Csm4_C	1	0	0	0	0	0	0	0	0	0	0.833333	0
CsoSCA	0	0	0	0	0	0	0	0	1	0	1	0
CspB_prodomain	0	0	0	0	0	0	0	0	0	0	0	0
CsrA	0	0	0	0.0909091	0	0	0	0.0227273	0.136364	0.0227273	0.0227273	4
CtIP_N	0	0	0	0	0	0	0	0	0	0	0	0
CtaG_Cox11	0	0	0	0	0	0	0	0	0	0	0	0
Ctf8	0	0	0	0	0	0	0	0	0	0	0	0
Cthe_2159	1	0	0	0	1	0	0	1	0	0	1	0
Ctr	0	0	0	0	0	0	0	0	0	0	0	0
CtsR	0	0	0	0	1	0	0	0	0	1	1	0
CtsR_C	0	0	0	0	0	0	0	0	0	0	0	0
CttA_N	0.333333	0	0	0	0	0	0	0	0	0	0.666667	1
Cu-oxidase_3	0.0820312	0.886719	0.998698	0.0638021	0.464844	0.104167	0.00390625	0.31901	0.609375	0.980469	0.99349	10
Cu-oxidase_4	0	0	0.2	0	0.1	0.1	0	0.1	0.1	0	0	5
Cu2_monooxygen	0.030303	0.939394	0.939394	0.030303	0.030303	0.939394	0.030303	0.030303	0.909091	0	1	9
Cu_amine_oxid	0.507788	0.688474	1	0	0.158879	0.476636	0.576324	0.479751	0.47352	0	1	7
Cu_bind_CorA	1	0	1	0	0	0	0	0	0	0	1	0
Cu_bind_like	0	0	0.705882	0.176471	0.176471	0.235294	0	0	0.411765	0	0.176471	5
Cucumo_2B	0	0	0	0	0	0	0	0	0	0	0	0
Cucumo_coat	0	0	0.333333	0	0.555556	0	0	0	0	0	0.666667	2
Cucumopine_C	0	0	0	0	0	1	0	0	1	1	1	0
Cue1_U7BR	0	0	0	0	0	0	0	0	0	0	0	0
Cul7	0	0	0	0	0	0	0	0	0	0	0	0
Cullin	0.185185	0	0	0.333333	0.148148	0.148148	0.148148	0.185185	0.296296	0	0.518519	7
Cullin_Nedd8	0	0	0	0.3125	0.3125	0.40625	0	0.0625	0.09375	0.09375	0.5	6
Cullin_binding	0.228571	0	0	0	0.142857	0.285714	0	0.142857	0.314286	0	0.142857	5
Cupin_1	0.333333	0.136054	0.190476	0.102041	0.102041	0.217687	0.244898	0.251701	0.0680272	0.0544218	0.346939	10
Cupin_2	0.148551	0.0797101	0.0543478	0.355072	0.101449	0.0797101	0.394928	0.148551	0.271739	0	0.416667	9
Cupin_3	0	0	0	0.2	0	0.2	0	0	0.2	0.2	0.6	4
Cupin_4	0	0	0.0869565	0.347826	0	0.0869565	0.717391	0.173913	0.391304	0	1	6
Cupin_5	0.411765	0	0	0.235294	0	0	0	0	0.529412	0	0.441176	3
Cupin_7	0.666667	0	0	0	0.666667	0.111111	0	0	0	0	0.888889	3
Cupin_8	0.106667	0.2	0	0.613333	0.0133333	0.133333	0.306667	0.106667	0.773333	0	0.693333	8
Cupredoxin_1	0.484848	0	0.545455	0	0.121212	0	0	0.121212	0	0.121212	0.484848	5
Curlin_rpt	0	0	0	0	0	0	0	0	0	0	0	0
CusF_Ec	0	0	0.166667	0	0	0	0	0	0	0	0	1
Cut8	1	0	0	0	0	0	0	0	1	0	0	0
CutA1	0.0902256	0.0225564	0	0.323308	0	0.0075188	0	0.240602	0.443609	0	0	6
CutC	0.272727	0	0	0.545455	0.0909091	0.363636	0.272727	0	0.545455	0	0.363636	6
Cutinase	0.02	0.02	0.01	0.66	0.55	0.14	0	0.02	0.57	0	0.49	8
CvfB_WH	1	0	0	0	0	0	0	0	0	0	0	0
CwfJ_C_1	0.5	0	0.5	0.5	0.75	0.75	0.5	0	0.75	0.5	0.5	8
Cwf_Cwc_15	0.428571	0	0.142857	0.142857	0.142857	0.142857	0	0.142857	0	0.142857	0.142857	7
CyRPA	0	0	0	0.0909091	0	0	0	0	0	0	0	1
Cyanate_lyase	0.0952381	0	0	0.761905	0	0	0.142857	0.0952381	0.761905	0	0.761905	5
CybS	0	0	0	0.571429	0	0	0	0	0.428571	0	0	2
Cyc-maltodext_C	1	0	0	0	0	1	0	1	0	0	1	0
Cyclase	0.472727	0	0.0727273	0.290909	0.254545	0.309091	0.8	0.0363636	0.0727273	0	0.981818	8
Cyclase_polyket	0	0	0	0	0	0	0	0	0	1	1	0
Cyclin	0	0	0	0	0.666667	0.666667	0.666667	0	0	0	0.333333	3
Cyclin_C_2	0	0	0	0	0	0	0	0	0.333333	0	0	1
Cyclin_N	0.00315457	0	0.00946372	0.586751	0.00630915	0.851735	0	0.123028	0.0189274	0.700315	0.700315	8
Cyclophil_like	0	0	0	0	0	0	0	0	0.8	0	0	1
Cyclotide	0	0	0	0	0	0.0232558	0	0	0	0.162791	0.348837	2
CymA	1	0	0	0	0.111111	0	0	0	0.888889	0	0.888889	2
Cypo_polyhedrin	0	0	0	0	0.185185	0	0	0	0	0	0	1
CysA_C_terminal	0	0	0	0	0	1	0	0	1	1	1	0
Cys_Met_Meta_PP	0.0159744	0.15016	0.0127796	0.313099	0.335463	0.306709	0.0351438	0.303514	0.4377	0.0127796	0.587859	10
Cys_knot	0	0	0	0	0.566667	0	0	0.333333	0	0	0.1	2
Cystatin	0	0	0	0.223214	0.00892857	0.0625	0	0.0892857	0.0178571	0	0.214286	5
Cyt-b5	0.0744681	0.712766	0.0106383	0.87234	0.787234	0	0.0425532	0	0.87234	0	0.851064	7
Cyt_bd_oxida_I	0	0	0	1	1	1	1	0	0	0	1	0
Cyt_bd_oxida_II	0	0	0	0	1	0	0	1	0	0	1	0
Cyt_c_ox_IV	0	0	0	1	0	0	0	1	0	0	0	0
Cytidylate_kin	0.655172	0	0	0.206897	0.0344828	0.551724	0	0	0.0344828	0	0.689655	5
Cytidylate_kin2	0	0	0	0	0	0	0	0	0	0	0	0
CytoC_RC	0.047619	0	0	0.880952	0	0.119048	0	0.0238095	0.880952	0	0.880952	5
Cytochrom_B558a	0	0	0	0	0	0	0	0	0	0	0	0
Cytochrom_B559	0	0	0.04	0.88	0	0.98	0	0	0	0	0.88	3
Cytochrom_B559a	0	0	0	0.958333	0	0	0	0	0	0	0.708333	1
Cytochrom_B561	0	0	0	0.75	0	0	0	0	0	0	0	1
Cytochrom_B562	0	0.0490196	0.421569	0.906863	0.0686275	0	0	0	0.941176	0.490196	1	6
Cytochrom_B_C	0	0	0	0	0	0.0666667	0	0	0	0	0	1
Cytochrom_B_N_2	1	0	0	0	1	0	0	0	0	0	0	0
Cytochrom_C	0.0838574	0.563941	0.0146751	0.93501	0.595388	0.0230608	0.0293501	0.00209644	0.742138	0.00209644	0.75891	10
Cytochrom_C1	0	0.0145985	0.0145985	0.934307	0.248175	0.0145985	0	0.0729927	0.919708	0.0291971	0.854015	8
Cytochrom_C550	0.897959	0	0	0.938776	0	0.0102041	0.0102041	0	0.938776	0	0.938776	5
Cytochrom_C552	1	0.849057	0.150943	1	0	0.179245	0.95283	0.471698	0.971698	0.0188679	1	7
Cytochrom_CIII	0.516667	0.583333	0	0.966667	0.533333	0.166667	0.15	0	0.816667	0.0166667	0.966667	8
Cytochrom_C_2	0.0416667	0.28125	0	0.78125	0.0833333	0.0208333	0.0416667	0	0.666667	0	0.447917	7
Cytochrom_D1	0	0	0	0.333333	0.333333	1	0	0	0.333333	0	0.333333	3
Cytochrom_c3_2	0	0	0	0.947368	0.0263158	0.0526316	0	0.763158	0.289474	0.710526	1	6
Cytochrome-c551	1	0	0	0	0	0	0	0	0	0	0	0
Cytochrome_B	0	0.0189873	0.00632911	0.974684	0.531646	0	0.28481	0.14557	0.962025	0	0.968354	7
Cytochrome_C554	0.375	0	0	1	0.375	0.875	0	0.375	0.5	0.375	0.875	6
Cytochrome_C7	0	0.512195	0	0.926829	0.609756	0.0243902	0	0.0487805	0.731707	0.097561	0.780488	7
Cytochrome_CBB3	0.148837	0.0837209	0.102326	0.902326	0.283721	0.218605	0.111628	0.195349	0.534884	0.0976744	0.734884	10
Cytochrome_P460	0.0833333	0.0833333	0.833333	0.833333	0.75	0	0	0	0	0	0.833333	5
Cytochrome_cB	0	0	0	1	0	0	0	0	0	0	1	0
Cytokin-bind	0.2	0.0666667	0	0.266667	0.266667	0.466667	0.133333	0.0666667	0.266667	0	0.866667	8
Cytomega_US3	0	0	0	0	0	1	0	0	0	0	0	0
Cytomega_gL	1	0	1	0	0	0	0	1	0	0	1	0
Cytotoxic	0.5	0	0	0	0	1	0	0	0	0	0	1
CzcE	0	0	0	1	0	0	0	0	0	0	0	0
D123	0	0	0	1	0	0	0	0	1	0	0	0
DAC	1	0	0	0	0	0	0	0	0	0	0	0
DAD	0	0	0	0	0	0	0	0	0	0	0	0
DAG1	0	0	0	0	0	0	0	0	0	0	0	0
DAGK_cat	0.6	0.4	0.14	0.14	0.34	0.44	0	0	0.1	0	0.54	7
DAGK_prokar	0	0	0	0	0	0	0	0	0.965517	0	0	1
DAG_kinase_N	0	0	0	1	0	0	0	0	0	0	1	0
DAHP_synth_1	0.169412	0.207059	0.24	0.0282353	0.216471	0.136471	0.421176	0.202353	0.0376471	0.0376471	0.724706	10
DAHP_synth_2	0	0.372549	0	0	0	0.941176	1	0.0588235	0	0.117647	1	4
DALR_1	0.458333	0	0	0.291667	0.0416667	0.708333	0.333333	0.416667	0.708333	0.375	0.75	8
DALR_2	0	0	0.833333	0	0	0.166667	0.833333	0.166667	0	0	1	4
DAN	0	0	0	0.230769	0	0	0.615385	0	0.153846	0.230769	0.230769	4
DAO	0.0996016	0	0.0239044	0.115538	0.0677291	0.342629	0	0.0876494	0.278884	0.0478088	0.517928	8
DAO_C	0.142857	0	0	0.285714	0.714286	0	0.142857	0.285714	0.214286	0	0.285714	6
DAP3	0	0	0	0	0	0.909091	0	0	0	0.636364	0.909091	2
DAPDH_C	0.2	0.2	0.2	0.45	0	0.275	0	0	0.475	0.225	0.825	7
DAPG_hydrolase	0.75	0	0	0	0	0	0.25	0	0	0	0.25	2
DAP_epimerase	0.0555556	0.0555556	0.138889	0.0277778	0.305556	0.0277778	0.138889	0	0.0833333	0	0.166667	8
DASH_Ask1	0	0	1	0	0	0	0	0	0	0	1	0
DASH_Dad1	0	0	0	0	0	0	0	1	0	0	0	0
DASH_Dad2	0	0	0	0	0	0	0	0	0	0	0	0
DASH_Dad3	0	0	0	1	0	1	0	0	0	0	1	0
DASH_Dad4	0	0	0	0	0	0	0	0	0	0	0	0
DASH_Dam1	0	0	0	0	0	0	0	0	0	0	0	0
DASH_Duo1	0	0	0	0	0	0	0	0	0	0	0	0
DASH_Spc19	0	0	0	0	0	0	0	1	0	0	1	0
DASH_Spc34	0	0	0	0	1	0	0	0	1	0	0	0
DBD_HTH	0	0	0	0	0	0	0	0	0	0	0	0
DBD_Tnp_Hermes	1	0	0	0	0	0	0.909091	0.909091	0	0	0.909091	2
DBINO	0	0	0	1	0	0	0	0	0	0	0	0
DBI_PRT	0.163636	0	0.0363636	0	0.2	0.854545	0.0909091	0.0363636	0.0363636	0	0.163636	7
DB_JBP1	0	0	0	0	0	0	0	0	0	0	0	0
DCB	0.666667	0	0	0	0	0	0.666667	0.666667	0	0	0.666667	3
DCD	1	0	0	1	0	1	1	0	0	0	1	0
DCP1	0	0	0	0	0	0.0384615	0.0384615	0	0	0	0.0769231	2
DCP2	0	0	0	0	0	0	0	0	0	0	0	0
DCX	0.0357143	0	0.571429	0	0	0.0357143	0.678571	0	0.0714286	0	0	5
DDA1	0	0	0	0	1	0	0	0	0	0	0	0
DDDD	0	0	0	0	0	0	0	0	0	0	0	0
DDE_2	1	0	0	0	0	0	0	0	0	0	1	0
DDOST_48kD	0	0	0	0	0	0	0	0	1	0	0	0
DDR	0.333333	0	0	0	0.666667	1	0.666667	0.333333	0	0	0.666667	4
DDRGK	0	0	0	0	0	0	0	0	0	0	0	0
DD_K	0	1	0	0	0	0	0	0	0	0	0	0
DEAD	0.126761	0	0	0.028169	0.126761	0.929577	0.197183	0	0.15493	0	0.366197	6
DEAD_2	0	0	0	0	0	1	0	0	0	1	1	0
DEAD_assoc	1	1	0	0	0	1	1	0	1	0	1	0
DED	0.138889	0	0	0.472222	0	0.0555556	0	0	0	0	0.138889	3
DEK_C	0	0	0	0	0	0	0	0	0	0	0	0
DELLA	0	0	0	0	0	0	0	0	0	1	1	0
DEP	0.105263	0.0526316	0	0	0.105263	0.157895	0.157895	0.105263	0.105263	0.105263	0.157895	8
DFF-C	0	0	0	0	0	0	0	0	0.5	0	0	1
DFF40	0	0	1	0	0	0	1	0	0	0	0	0
DFP	0.5	0	0.0714286	0	0	0.0714286	0	0.357143	0.785714	0.357143	0.785714	6
DFRP_C	0	0	0	0	1	0	0	1	0	0	0	0
DGOK	0	0.666667	0.666667	0	0	0	0	0.333333	0.333333	0.333333	1	5
DHBP_synthase	0.14	0	0	0.1	0	0	0.14	0.04	0.34	0	0.76	5
DHC	0	0	0	0.333333	0	0.666667	0	0	0	0	0	2
DHC_N1	0.533333	0.266667	0	0.266667	0.533333	0.6	0.133333	0.6	0	0	0.666667	7
DHDPS	0.271331	0	0.00170648	0.0307167	0.254266	0.288396	0.110922	0.370307	0.409556	0.177474	0.636519	9
DHFR_1	0.354934	0.00147275	0.0162003	0.0692194	0.0883652	0.240059	0.285714	0.0265096	0.170839	0.0589102	0.251841	10
DHFR_2	0	0	0	1	0	0	0	0	0	0	0	0
DHH	0.303797	0	0	0.468354	0.0506329	0.316456	0.860759	0.101266	0.316456	0.0126582	0.734177	8
DHHA1	0.47619	0.380952	0	0	0.380952	0.428571	0	0.142857	0.666667	0.190476	0.52381	7
DHHC	0.75	0	0	0	0	0	0.25	0.25	0	0.75	1	4
DHHW	0.142857	0	0	0	0	0	0.857143	0	0	0	0	2
DHNA	0	0.428571	0	0.428571	0.428571	0	0.285714	0	0.428571	0	0.428571	5
DHODB_Fe-S_bind	0.2	0.2	0.466667	0.933333	0	0.533333	0	0	0.466667	0	0.933333	6
DHO_dh	0.213793	0.475862	0	0.0862069	0.0206897	0.106897	0.131034	0.0137931	0.310345	0.144828	0.517241	9
DHQ_synthase	0.54386	0.140351	0.0877193	0.122807	0.859649	0.578947	0.0175439	0	0.315789	0.403509	0.824561	9
DHR-2	0	0	0	0	0.125	0	0	0	0	0	0	1
DHquinase_I	0.414634	0	0	0.0609756	0.256098	0.109756	0.0609756	0.414634	0.5	0	0.0853659	7
DHquinase_II	0.348673	0	0	0.0247788	0	0.0424779	0.171681	0.389381	0.19115	0	0.171681	6
DIL	0.102564	0.128205	0	0.307692	0.025641	0.025641	0.307692	0.025641	0.641026	0	0.128205	8
DIM1	0.0714286	0	0	0.0714286	0.0714286	0.0357143	0.0357143	0	0.321429	0	0.142857	6
DIMCO_N	1	0	0	0	0	0	0	0	0	0	0	0
DIOX_N	0.0645161	0	0	0.491935	0.104839	0.16129	0.516129	0.104839	0.645161	0.016129	0.798387	8
DIT1_PvcA	0	0	0	0	0	1	0	0	0	0	0	0
DIX	0	0	0	0.566667	0	0	0	0	0	0	0	1
DJ-1_PfpI	0.491103	0	0.323843	0.120996	0.106762	0.0213523	0.0213523	0.0284698	0.220641	0.284698	0.498221	9
DLH	0.396825	0.253968	0.714286	0.0952381	0.031746	0.174603	0.015873	0.047619	0.31746	0.238095	0.396825	10
DLIC	0.454545	0.363636	0	0.454545	0.0909091	0.454545	0	0	0.0909091	0	0.545455	6
DLP_helical	0	0	0	0	1	0	0	1	1	0	0	0
DM	0	0	0	0	0	0	0	0	0	1	1	0
DMP12	0	0	0	0	1	0	0	0	0	0	0	0
DMPK_coil	0	0	0	0	0	0	0	0	0	0	0	0
DMRL_synthase	0	0	0	0.0747664	0.154206	0	0	0.0560748	0.168224	0	0.14486	4
DMSP_lyase	0	0	0.0666667	0.2	0	0	0	0	0.333333	0	0.4	3
DNAPolymera_Pol	0	0	0	0	0	0	0	0	0	0	0	0
DNA_III_psi	0	0	0	0	0	0	0	0.6	0.6	0	0	2
DNA_PPF	0	0	0	0	1	0	0	0	0	0	1	0
DNA_Packaging	0	0	0	0	0	0	0	0	0	0	0	0
DNA_RNApol_7kD	0	0	0	0.00444444	0	0.00444444	0	0.8	0	0.991111	0.995556	4
DNA_alkylation	0	0	0.117647	0.676471	0.235294	0	0	0	0.764706	0	0.852941	4
DNA_binding_1	0.565217	0	0	0.0434783	0.0869565	0.0434783	0	0	0.173913	0	0.391304	5
DNA_gyraseA_C	0.5625	0	0	0.25	0.0625	0.1875	0	0.4375	0.3125	0	0.1875	6
DNA_gyraseB	0.037037	0	0	0.0246914	0.222222	1	0.0246914	0.530864	0.0864198	0.160494	0.592593	7
DNA_ligase_A_M	0.317073	0.0243902	0.146341	0.439024	0.170732	0.219512	0.439024	0.146341	0.414634	0.317073	0.756098	10
DNA_ligase_A_N	0	0	0	1	1	0	0	0	1	0	1	0
DNA_ligase_IV	0	0	0	0	0	0	0	0	0	0	0	0
DNA_ligase_aden	0.351351	0	0	0	0	0.567568	0.243243	0.0810811	0	0.027027	0.540541	5
DNA_methylase	0.203125	0.15625	0.078125	0.15625	0	0	0.09375	0	0.09375	0.0625	0.84375	7
DNA_mis_repair	0.583333	0	0	0	0.694444	0.666667	0	0	0.444444	0	0.555556	4
DNA_pack_C	0	0	0	0.9375	0	0.75	0.75	0	0.9375	0	0.75	4
DNA_pack_N	0	0	0	0	0	0	0	0	0	0	0	0
DNA_photolyase	0.182927	0	0.121951	0.121951	0.317073	0.243902	0	0.121951	0.426829	0.231707	0.817073	8
DNA_pol3_alpha	1	0	0	0.421053	0.631579	1	0.473684	1	0.578947	0.157895	1	5
DNA_pol3_beta_2	0.907407	0.111111	0.0555556	0.00925926	0.194444	0.189815	0.171296	0.152778	0.217593	0.476852	0.861111	10
DNA_pol3_chi	0	0	0	0	0	0	0	0	0	0	0	0
DNA_pol3_delt_C	1	0	1	0	0	0	0	1	0	0	1	0
DNA_pol3_delta	0	0	0	0	0	0	0	0	0	0	0	0
DNA_pol3_delta2	0	0	0	1	0	0	0	0	0.5	0	0.5	1
DNA_pol3_gamma3	1	0	0	0	1	1	0	0	0	1	1	0
DNA_pol3_tau_5	0	0	0	0	0	0	0	0	0	0	0	0
DNA_pol3_theta	0	0	0	0	0	0	0	0	0	0	0	0
DNA_pol_A	0.0384615	0	0	0.0384615	0	1	0.788462	0	0	0.692308	0.826923	4
DNA_pol_A_exo1	0.418182	0	0	0	0.0363636	0.436364	0.690909	0	0.109091	0.254545	0.436364	6
DNA_pol_A_exoN	0	0	0	0	0	0	0	0	0	0	1	0
DNA_pol_B	0	0	0	0	0	0	0	0	0	0	0	0
DNA_pol_B_2	1	0	0	0	0	1	0	0	0	0	0	0
DNA_pol_B_exo1	0.980315	0	0.688976	0.0433071	0.208661	0.933071	0.704724	0.744094	0.15748	0.0669291	0.976378	9
DNA_pol_B_palm	0.205776	0.00361011	0	0.0108303	0	1	0.994585	1	0.191336	0	0.31769	5
DNA_pol_B_thumb	0	0	0	0	0	1	1	0	0	0	1	0
DNA_pol_E_B	0.608696	0	0.26087	0.217391	0.173913	0.173913	0	0.478261	0.217391	0.434783	0.652174	8
DNA_pol_P_Exo	1	0	0	0	1	1	0	0	0	1	1	0
DNA_primase_S	0.227273	0	0	0.0909091	0.0909091	0.772727	0	0	0.0909091	0.181818	0.909091	6
DNA_primase_lrg	0.292683	0	0	0.658537	0	0	0.097561	0	0.609756	0.146341	0.878049	5
DNA_processg_A	0.166667	0	0	0.0555556	0	0.0555556	0.666667	0.0555556	0.0555556	0	0.888889	6
DNA_topoisoIV	0.0609756	0	0.00609756	0.0487805	0.237805	0.841463	0.378049	0.481707	0.243902	0	0.957317	8
DNApol3-delta_C	0	0	0	0	0	1	0	0	0	1	1	0
DNApol_Exo	1	0	0	0	1	1	0	1	1	0	1	0
DND1_DSRM	0	0	0	0	0	0	0	1	0	0	0	0
DNMT1-RFD	0.6	0	0	0	0.8	0	0.4	0.6	0.2	0.6	1	6
DNTTIP1_dimer	0	0	0	0	0	0	0	0	0	0	0	0
DNase_II	1	0	0	0	0	0	0	0	1	0	0	0
DNase_NucA_NucB	0	0	0	0	0	0	0	1	0	0	0	0
DOCK-C2	0	0	0	0	0	0	0	1	1	1	1	0
DOPA_dioxygen	0	0	0	0	0	0	0	0	0	0	0	0
DOT1	0	0	0	0.0612245	0	1	0	0	0.204082	0.938776	1	3
DP	0	0	0	0	0	0	0	0	0	0	0	0
DP-EP	0	0	0	0	0	0	0	0	0	0	0	0
DPBB_1	0.12	0	0	0.32	0.04	0.4	0.4	0	0	0	0.16	5
DPPIV_N	0.0491803	0	0.112022	0.0628415	0.0765027	0.855191	0.10929	0.721311	0.196721	0.754098	0.896175	9
DPRP	0	0	0.625	1	0	0.375	0	0	0.375	0.625	1	4
DRE2_N	0	0	0	0	0	0	0	0	0	0	0	0
DRMBL	0	0	0	0	0	0	0	0	1	0	1	0
DRTGG	0.333333	0	0	0	0	0	0	0	0.333333	0	0	2
DS	0.454545	0	0	0	0.272727	0	0.272727	0	0	0	0.545455	3
DSBA	0.0764331	0	0.0254777	0.0191083	0.0573248	0.146497	0	0.0191083	0.0318471	0	0.541401	7
DSPc	0.0357143	0	0.0119048	0.255952	0.0178571	0.232143	0	0.0119048	0.214286	0	0.261905	7
DSS1_SEM1	0	0	0	0	0	0	0	0	0	0	0	0
DSX_dimer	0	0	0	0	0	0	0	0	0	0	0	0
DTC	0	0	0	0	0	0	0	0	1	0	0	0
DUF1027	0	0	0	0	0	0	0	0	0	0	1	0
DUF1028	0	0	0	0	0	0	0	1	0	0	0	0
DUF104	0	0	0	0	0	0	0	0	0	0	1	0
DUF1040	0	0	0	0	0	0	0	0	0	0	0	0
DUF1041	0	0	0	0	0	0	0	0	0	0	0	0
DUF1048	0.25	0	0	0	0	0	0	0	0	0	0	1
DUF1054	0	1	0	0	0	0	1	0	0	0	1	0
DUF1079	1	0	0	0	0	0	0	0	1	0	0	0
DUF108	0	0	0	0	0	0.5	0	0	0.25	0	0.75	2
DUF1080	0.631579	0	0.0526316	0.105263	0.157895	0	0	0.105263	0.105263	0.0526316	0.210526	7
DUF1093	0.75	0	0.25	0	0	0	0	0	0	0.25	0.25	3
DUF1100	0.266667	0	0.266667	0.2	0	0.2	0	0.133333	0.466667	0	0.466667	6
DUF1104	0	0	0	0	0	0	0	0	0	0	1	0
DUF1107	0	0	0	0	0	0	0	0	0	0	0	0
DUF111	0.111111	0	0	0	0	0	0	0	0.222222	0	0	2
DUF1115	0.48	0	0.24	0.28	0.24	0.36	0	0.24	0.24	0	0.48	7
DUF1116	1	0	1	0	0	0	0	1	1	0	1	0
DUF1122	1	0	0	0	0	0	0	0	0.222222	0	0.666667	1
DUF1126	1	0	0	1	0	0	0	0	0	0	0	0
DUF1131	0	0	0	0	0	0	0	0	0	0	0	0
DUF1149	0	0	0	0	0	0	0	0	0	0	0.2	0
DUF1153	0	0	0	0	0	0	0	0	0	0	0	0
DUF1154	0	0	0.8	0	0	0	0	0.2	0	0	0.2	2
DUF1188	0.636364	0	0	0.363636	0.363636	0.636364	0	0.363636	0	0	0.363636	5
DUF1198	0	0	0	0	0	0	0	1	0	0	0	0
DUF1205	0.292683	0	0.292683	0.390244	0.146341	0.512195	0.243902	0.536585	0.414634	0	0.829268	8
DUF1211	0	0	0	0	0	0	0	0	0	0	1	0
DUF1214	0.230769	0	0	0.461538	0	0.538462	0.230769	0	0.769231	0.307692	1	6
DUF1217	0	0	0	0	0	0	0	0	0	0	1	0
DUF1223	1	0	1	0	0	0	0	0	1	0	1	0
DUF1233	0	0	0	0	0	0	0	0	0	0	0	0
DUF1241	0	0	0	0	0	0	0	0	0	1	1	0
DUF1244	0.5	0	0	0.5	0	0	0	0	0	0	1	2
DUF1246	0.631579	0	0	0	0	0.368421	0.157895	0.368421	0	0	0	4
DUF126	0	0	0	0	0	1	0	0	0	0	1	0
DUF1281_C	0	0	0	0	0	0	0	0	0	0	0	0
DUF1285	0.666667	0.666667	0	0.666667	0	0	0	0.333333	0.666667	0	0	5
DUF1307	0	0	0	0	0	1	0	0	0	0	1	0
DUF1320	0	0	0	0	0	1	0	0	0	0	0	0
DUF1325	0	0	0	0	0	0.846154	0	0	0.153846	0	0	2
DUF1330	0	0	0	0	0	0.210526	0	0.0526316	0	0	0	2
DUF1338	0.166667	0	0	0	0.166667	0	0.166667	0	0	0.833333	0.833333	4
DUF1343	0.666667	0.333333	0	0.333333	0.666667	0	0.333333	0	0	0	0	5
DUF1348	0	0	0	0	0	0	0	0	0	0	0	0
DUF1349	0	0	0	0.25	0	0	0	0	0.25	0	1	2
DUF1364	0	0	1	0	0	0	0	0	0	0	1	0
DUF1374	0	0	0	0	0	0	0	0	0	0	0.461538	0
DUF1394	1	0	0	0	1	1	0	1	0	0	1	0
DUF1398	0	0	0	0	0	0	0	0	0	0	0	0
DUF1406	0	0	0	0	0	0	0	0	0	0	0	0
DUF1414	0.307692	0	0	0	0	0	0	0.230769	0	0	0.538462	2
DUF1425	0	0	0	0	0	0.5	0	0	0	0	0	1
DUF1428	1	0	0	0	0	0	0	0	1	0	0	0
DUF1433	0	0	0	0	0	0	0	0	0	0	0	0
DUF1439	0	0	0	0	0	0	0	0	0	0	1	0
DUF1445	0.333333	0	0	0	1	0	0	0	0	0	1	1
DUF1460	0.5	0	0	0.166667	0	0	0	0	0.166667	0	0.166667	3
DUF1462	1	1	1	0	0	0	0	0	0	0	1	0
DUF1465	0	0	0	0	0	1	0	0	0	0	0	0
DUF1471	0.222222	0	0	0	0	0	0	0	0.111111	0	0.222222	2
DUF1476	0.25	0	0	0	0	0	0	0	0	0	0	1
DUF1479	0	0	0.5	0	0.5	0	0.5	0.5	0	0	0.75	4
DUF148	0	0	0	0	0	0	0	0	0	0	0	0
DUF1485	1	0	0	0	1	1	1	0	0	0	1	0
DUF1488	0	0	0	0	0	0	0	0	0	0	0	0
DUF1491	0	0	0	0	0	0	0	0.857143	0	0	0	1
DUF1507	0	0	0	0	0	0	0.5	0	0	0	0	1
DUF1508	0	0	0	0	0	0.0714286	0	0	0.214286	0.142857	0.142857	3
DUF150_C	0.333333	0	0	0	0	0.666667	0.333333	0	0	0	0	3
DUF151	0	0	0	0.5	0	0	0	0	1	0	0.5	1
DUF1533	1	0	0	0	0	0	0	0	0	0	0	0
DUF1541	0	0	0	0	0	0	1	0	0	0	0.2	0
DUF1543	0	0	0	0	0	0	1	0	0	0	0	0
DUF1593	0	0	0	0	0	1	0	0	1	0	0	0
DUF16	0	0	0	0	0	0	0	0	0	0	0	0
DUF1611	0.333333	0	0	0	0	0	0	0	0.333333	0	0.333333	2
DUF1653	0	0	0	0	1	0	0	0	0	0	0	0
DUF1667	0	0	0	0	0	0	0	0	0	0	0	0
DUF167	0	0	0	0	0	0.333333	0	0	0	0	0	1
DUF1672	1	0	0	0	0	0	0	0	0	0	0	0
DUF1674	0	0	0	0	0	0	0	0	0	0	0	0
DUF1681	0	0	0	0	1	0	0	0	1	0	0	0
DUF1684	0	0	0	0	0	0	0	0	0	0	1	0
DUF1687	0	0	0	0	0	0	0	0	0	0	0	0
DUF1694	0	0	0	0	0	0	0	0	0	0	0	0
DUF1697	0	0	0	0	0	0	1	1	0	0	0	0
DUF1706	0.444444	0	0	0.222222	0	0	0	0	0.555556	0	0.555556	3
DUF1713	0	0	0	0.103448	0	0	0.0689655	0.103448	0	0.310345	0.0344828	4
DUF1726	0	0	0	1	1	1	1	0	0	0	0	0
DUF1727	0	0	0	0	0.5	0.5	0	0	0.5	1	1	3
DUF1731	0	0	0	0	0	1	0	0	0	0	0	0
DUF1735	0	0	0.4	0	0.2	0.2	0	0.6	0.4	0	0.4	5
DUF1743	0	0	0	0	0.3	0.7	0	0	0.3	0.5	0.5	4
DUF1744	0	0	0	1	0	1	0	0	1	1	1	0
DUF1749	1	0	0	0.5	0.5	0	0	0	0.5	0.5	1	4
DUF1771	0	0	0	0	0	0	0	0	1	0	0	0
DUF1775	0	0	0	0	0	0	0	0	0	0	0	0
DUF1778	0	0	0	0	0.190476	0	0	0.285714	0	0	0	2
DUF1779	0	0	0	0	0	0	0	0	0	0	0	0
DUF1780	0	0	0	0	0	0	0	1	0	0	0	0
DUF179	0	0	0.125	0.5	0.25	0	0.125	0	0	0	0.5	4
DUF1794	0.0555556	0	0	0.111111	0	0.111111	0.0555556	0	0.111111	0	0.0555556	5
DUF1797	0	0	0	0	0	0	0	0	0	0	1	0
DUF1798	0	0	0	0	0	0	0	0	1	0	0	0
DUF1801	0	0	0	0	0	0.4	0	0.2	0	0	0.4	2
DUF1805	0	0	0	0	0	0	0	0	0	0	0	0
DUF1806	0	0	0	0	0	0	0	0	0	0	0	0
DUF1810	0	0	0	0	1	0	0	0	1	0	0	0
DUF1811	0	0	0	0	0	0	0	0	0.5	0	0	1
DUF1818	0	0	0	0	0	0	0	0	0	0	0	0
DUF1819	1	0	0	0	1	1	0	0	0	0	0	0
DUF1823	0	0	0	0	0	0	0	0	0	0	0	0
DUF1824	0	0	0	0	0	0	0	1	0	0	0	0
DUF1827	0	0	1	0	0	0	0	1	0	0	0	0
DUF1831	0	0	0	0	0	1	0	0	0	0	0	0
DUF1846	1	0	0	0	0	0	0	0	0	0	1	0
DUF1857	0	0	0	0	0	0	0	0	0	0	0	0
DUF1858	0	0	0	0	0	0	0	0	0	0	0.333333	0
DUF1859	0	0	0	0	0	0	0	0	0	0	0	0
DUF1860	0	0	0	0	0	0	0	0	0	0	0	0
DUF1861	0	0	0	0	0	0	0	0	0	0	1	0
DUF1864	0.833333	0	0	0	0	0	0	0	0	0.166667	1	2
DUF1866	0	0	0	0	0	0.5	0	0	0	0	0	1
DUF1869	0	0	0	0	0	0	0	0	0	0	0	0
DUF1870	0	0	0	0	0	0	0	0	0	0	0	0
DUF1871	0	0	0	0	0	0	0	0	0	0	0	0
DUF1874	0	0	0	0	0	0	0	0	0	0	0	0
DUF1876	0	0	0	0	0	0.333333	0	0	0	0	0	1
DUF1877	0	0	0	0	0	0	0	0	0	0	0	0
DUF1878	0	0	0	0	0	0	0	0	0	0	0	0
DUF1882	0	0	1	0	0	0	0	0	0	0	1	0
DUF1883	0	0	0	0	0	0	0	0	0	0	1	0
DUF1884	1	0	0	0	0	0	0	0	1	0	0	0
DUF1885	0	0	0	0	0	0	0	0	0	0	0	0
DUF1887	0	0	0	0	1	0	0	0	1	0	0	0
DUF1889	0	0	1	0	0	0	0	0	0	0	0	0
DUF1890	1	0	1	0	0	0	0	0	0	0	1	0
DUF1891	0	0	0	0	0	1	0	0	0	0	0	0
DUF1892	0	0	0	0	0	0	0	0	0	0	0	0
DUF1894	0	0	0	0	0	0	0	0	1	0	0	0
DUF1896	0	0	0	0	0	0	0	0	0	0	0	0
DUF1897	0	0	0	0	0	0	0	0	0	0	0	0
DUF190	0	0	0	0	0	0	0	0	0.25	0	0	1
DUF1902	0	0	0	0	0	1	1	0	0	0	0	0
DUF1904	0	0	0	0	0	0	0	0	0.5	0	0	1
DUF1905	0	0	0	0	0	0	0	0	0	0	0	0
DUF1906	0	0	0.857143	0.142857	0	0.142857	0	0	0.714286	0	0.142857	4
DUF1907	0.75	0	0.75	0	0	0	0	0.25	0	0	0.75	3
DUF1908	0	0	0	0.5	0	0	0	0	0.5	0	0	2
DUF1911	1	0	0	1	0	0	1	0	0	0	1	0
DUF1912	0	0	0	0	0	0	0	0	0	0	0	0
DUF1917	0	0	0	0	0	0	0	0	0	0	0	0
DUF1918	0	0	0	1	0	0	0	0	0	0	0	0
DUF1919	0	0	0	0	0	0	0	0	0	0	0	0
DUF192	0	0	0	0	0	0	0	0	0	0	0	0
DUF1921	1	0.888889	0	0.333333	1	1	0	0	0	0	1	2
DUF1922	0	0	0	0	0	0	0	0	0	0	0	0
DUF1923	1	0	0	0	0	0	0	0	0	1	1	0
DUF1924	0	0	0	1	0	0	0	0	0	0	0	0
DUF1925	1	0	0	0	1	1	0	0	0	0	1	0
DUF1930	1	0	0	0	1	0	0	1	1	0	0	0
DUF1931	0	0	0	0	0	0	0	0	0	0	0	0
DUF1932	0.75	0	0	0.5	0	0	0	0	1	0.5	0.75	3
DUF1933	1	0	0	0	1	0	0	0	0	0	1	0
DUF1934	0	0	0	0	0	0	0	0	0	0	0	0
DUF1935	0	0	0	0	0	0	0	0	0.5	0	0.5	1
DUF1936	0.5	0	0	0	0	0	0	0	0.5	1	1	2
DUF1937	0	0	0	0	0	0	0	0	0	0	0	0
DUF1938	0	0	0	0	0	0	0	0	0	0	0	0
DUF1939	0.925	0.15	0.45	0	0.475	0.4	0.15	0.9	0.55	0.225	1	9
DUF1940	0	0	0	0	0	0	0	0	0	0	0	0
DUF1942	1	0	0	0	0	0	0	0	0	0	0	0
DUF1944	0	0	0	0	0	1	0	0	0	0	0	0
DUF1945	1	0	0	0	0	0	0	0	0	0	1	0
DUF1947	0	0	0	0	0	0	0	0	0	0	0.75	0
DUF1948	0	0	0	0	0	0	0	0	0	0	0	0
DUF1949	0	0	0	0	0	0	0	0	0.5	0	0	1
DUF1951	0	0	0	0	0	1	0	0	0	0	0	0
DUF1953	1	0	0	0	0.5	0	0	0.5	0	0.5	1	3
DUF1955	1	0	0	0	0	0	0	0	0	0	1	0
DUF1957	0	0	0.428571	0.285714	0.714286	0.285714	0.142857	0.142857	0.428571	0	0.428571	7
DUF1959	0	0	0	0	0	0	0	0	0	0	0	0
DUF1961	0	0	0	0	0	0	0	0	0	0	0	0
DUF1962	0	0	0	0	0	0	0	0	0	0	1	0
DUF1963	1	0	1	0	0	0	0	0	0	0	1	0
DUF1964	1	0	0.0833333	0	0	1	0	0	0	0	1	1
DUF1966	1	0	0	0	0	0.923077	0.615385	0.846154	0	0	0.692308	3
DUF1967	1	0	0	0	0	1	1	1	0	0	1	0
DUF1968	0.0984848	0	0.00757576	0.0454545	0.0378788	0.0833333	0.0606061	0.810606	0.0757576	0.00757576	0.174242	9
DUF1970	0	0	0	0	0	0	0	0	0	0	0	0
DUF1971	0.692308	0	0	0	0	0.307692	0	0	0	0.0769231	1	3
DUF1989	0	0	0	0.714286	0	0	0	0	0.285714	0	1	2
DUF1993	0	0	0	0	0	0.666667	0.666667	0	0.666667	0	0.666667	3
DUF1999	0	0	0	0	0	0	0	0	0	0	0	0
DUF2000	0	0	0	0	0	0	0	0	0	0	0	0
DUF2001	0.888889	0	0	0	0	0	0	0	0	0	0.888889	1
DUF2002	0	0	0	0	0	0	0	0	0	0	0	0
DUF2004	0	0	0	0	0	0	0	0	1	0	0	0
DUF2007	0	0	0	1	0	0	0	0	1	0	1	0
DUF2013	0	0	0	0	0	0	0	0.4	0	0	0	1
DUF2014	0	0	0	0	0	0	0	0	0	0	1	0
DUF2018	0.888889	0	0.444444	0	0.222222	0	0	0	0.111111	0	0.888889	4
DUF2019	0	0	0	0	0	0	0	0	0	0	1	0
DUF2020	0	0	0	1	0	0	0	0	0	0	0	0
DUF2023	0	0	0	0	0	0	0	0	0	0	0	0
DUF2024	0	0	0	0	0	0	0	0	1	0	0	0
DUF2025	0	0	0	0	0	0	0	0	1	0	0	0
DUF2026	0	0	0	0	0	0	0	1	0	0	0	0
DUF2027	0	0	0	0	0	0	0	0	0	0	0	0
DUF2059	0	0	0.428571	0	0	0	0	0	0.571429	0	0	2
DUF2063	0	0	0	0	0	0	0	0	0	0	0	0
DUF2064	0	0	0	0	0	0	0	0	0	0	0	0
DUF21	0	0	0	0	0	0	0	0	0	0	0	0
DUF2100	1	0	0	0	0	0	0	0.8	0.8	0	0	2
DUF211	0	0	0	0	0	1	0	0	0	0	0.482759	0
DUF2118	0	0	0	0	0	1	0	0	1	0	1	0
DUF2124	1	0	0	0	0	1	0	0	0	0	1	0
DUF2147	0	0	0	0	0	1	0	0	1	0	1	0
DUF2154	0	0	0	0	0	0	0	0	0	0	0	0
DUF2156	0.333333	0	0.166667	0	0	0	0.166667	0	0	0	0.666667	3
DUF2172	1	0	1	0	0	0	0	1	0	0	0	0
DUF2179	0	0	0	0	0	0	0	0	0	0	0	0
DUF218	0	0	0	1	0	0	0	1	1	0	1	0
DUF2200	0	0	0	0	0	1	1	0	0	0	0	0
DUF2202	0.6	0	0	0	0	0	0	0	0.6	0	0.4	2
DUF2205	0	0	0	0	0	0	0	0	0	0	0	0
DUF2218	0	0	0	0	0	1	0	0	1	0	1	0
DUF2219	0	0	0	0	1	0	0	0	0	0	0	0
DUF2235	1	0	0	0	0	1	1	1	0	0	1	0
DUF2236	0	0	0	0	0	0	0	0	0	0	0	0
DUF2237	0	0	0	0	0	0	0	0	0	0	0.25	0
DUF2258	0.6	0	0	0	0.6	0.6	0	0	0.6	0	1	4
DUF2263	0	0	0	0.235294	0.235294	0.235294	0.235294	0	0	0	0.235294	4
DUF2267	0	0	0	0	0	1	1	0	0	0	0	0
DUF2288	1	0	0	0	0	0	0	0	0	0	1	0
DUF2291	0	0	0	0	0	0	1	0	1	0	0	0
DUF2299	0	0	0	0	0	0	0	0	0	0	0	0
DUF2312	0	0	0	0	0	0	0	0	0	0	0	0
DUF2383	0	0	0	0	0	0	0	0	0	0	0	0
DUF2384	0	0	0	0	0	0.2	0	0	0	0	0	1
DUF2423	0	0	0	0	0	0	0	0	0	0	0.466667	0
DUF2441	0	0	0	1	0	0	0	0	1	0	0	0
DUF2442	0	0.4	0	0	0	0	0	0.6	0.2	0	0	3
DUF2443	1	0	1	0	0	0	0	0	0	0	0	0
DUF2464	0	0	0	0	0	0	0	0	0	0	0	0
DUF2470	1	0	0	0	1	0	0	1	1	0	1	0
DUF2498	0	0	0	0	0	0	0	0	1	0	0	0
DUF2500	0	0	0	0	0	0	0	0	0	0	0	0
DUF2507	0	0	0	0	0	0	0	0	1	0	0	0
DUF2511	1	0	0	0	0	0	0	0	1	0	0	0
DUF2520	0	0	0	0	0	0.5	0	0	0	0	0	1
DUF2529	1	0	0	0	0	0	0	0	0	0	1	0
DUF2538	1	0	0	0	0	0	0	0	0	0	0	0
DUF2540	0	0	0	0	0	0	0	0	0	0	0	0
DUF2559	0	0	0	0	0	0	0	0	0	0	0	0
DUF257	1	0	0	0	0	0	0	0	0	0	1	0
DUF2582	0	0	0	0	0	0	0	0	0	0	0	0
DUF2584	0	0	0	0	0	0	0	0	0	0	0	0
DUF2587	0	0	0	0	0	0.314286	1	0	0.2	0	0.257143	2
DUF2591	0	0	0	0	0	0	0	0	1	0	0	0
DUF2600	0	0	0	0	0	1	0	1	0	0	0	0
DUF2631	0	0	0	0	0	0	0	0	0	0	0	0
DUF2666	0	0	0	0	0	1	0	0	0	0	1	0
DUF269	0	0	0	0	0	0	0	0.333333	0.666667	0	0	2
DUF2745	0	0	0	0	0	0	0	0	0	0	0	0
DUF2757	0	0	0	0	0	0	0	0	0	1	1	0
DUF2782	0	0	0	0	0	0	0	0	0	0	1	0
DUF2787	0	0	0	0.666667	0	0	0	0	0	0	1	1
DUF2789	0	0	0	0	0	0	0	0	0	0	0	0
DUF2790	1	0	0	1	0	0	0	0	0	0	0	0
DUF2807	0.931034	0	0.0689655	0.551724	0.310345	0.206897	0	0	0	0	0.551724	5
DUF2810	1	0	0	0	0	0	0	0	0	0	1	0
DUF2815	0	0	0	0	0	0	0	0	0.142857	0	0	1
DUF2847	0	0	0	0	0	0	1	0	0	0	0	0
DUF2853	0	0	0	0	0	0	0	0	0	0	0	0
DUF2862	0	0	0	0	0	0	0	0	0	0	0	0
DUF2892	0	0	0	0	0	1	0	0	0	0	0	0
DUF29	0	0	0	0	0	0	1	0	0	0	0	0
DUF2961	0	0	0	0	0	0	0	0	0	0	0	0
DUF3013	0	0	0	0	0	1	0	0	0	0	0	0
DUF302	0	0.5	0	0	0	0	0	0	0	0	0.5	1
DUF3048_C	0	0	0	0	1	1	1	1	0	0	1	0
DUF305	0	0	0.714286	0	0	0	0	0	0.0714286	0	0	2
DUF3067	0	0	0	0	0	0	0	0	0	0	0	0
DUF3069	0	0	0	0	0	0	0	0	0	0	0	0
DUF309	0	0	0	0	0	0.6	0	0	0	0	0	1
DUF3144	0	0	0	0	1	0	1	0	0	0	0	0
DUF3168	0	0	0	1	0	0	0	0	0	0	0	0
DUF3194	0.857143	0	0	0	0.142857	0	0	0	0	0	0	2
DUF3195	0	0	0	0	0	0	0	0	0	0	1	0
DUF3196	1	0	0	0	0	0	0	0	1	0	1	0
DUF3197	0	0	0	0	0	0	0	0	0	0	1	0
DUF3198	0	0	0	0	0	0	0	0	0	0	0	0
DUF3199	0	0	0	0	0	0	0	0	0	0	0	0
DUF3201	0	0	0	0	0	0	0	0	1	0	0	0
DUF3203	0	0	0	0	1	0	0	0	0	0	0	0
DUF3206	0	0	0	0	0	1	0	0	0	0	0	0
DUF3208	0	0	0	0	0	0	0	0	0	0	0	0
DUF3209	0	0	0	0	0	0	0	0	0	0	1	0
DUF3211	1	0	0	0	0	0	0	0	0	0	0	0
DUF3212	0	0	0	0	0	0	0	0	0	0	1	0
DUF3213	0	0	0	0	0	0	0	0	1	0	0	0
DUF3215	0	0	0	0	0	0	0	0	0.5	0	0	1
DUF3216	0	0	0	0	0	0	0	0	1	0	0	0
DUF3217	0	0	0	0	0	0	0	0	0	0	0	0
DUF3218	1	0	0	0	0	0	0	0	0	0	0	0
DUF3219	1	0	0	0	0	0	0	0	0	0	1	0
DUF3220	0	0	0	0	0	1	0	0	1	0	0	0
DUF3221	0	0	0	0	0	0	0	0	0	0	0	0
DUF3222	0	0	0	0	0	1	0	0	1	0	0	0
DUF3223	0	0	0	0	0	0	0	1	1	0	0	0
DUF3224	0	0	0.5	0	0	0	0.5	0	0	0	0	2
DUF3225	0	0	0	0	0	0	0	0	0.75	0	0	1
DUF3226	0	0	0	0	0	0	0	1	0	0	1	0
DUF3228	1	0	0	1	0	0	0	0	1	0	1	0
DUF3231	0	0	0	0	0	1	0	0	0	0	0	0
DUF3232	0	0	0	0	0	0	1	0	0	0	0	0
DUF3234	0	0	0	0	0	0	0	0	0	0	0	0
DUF3235	1	0	0	0	0	0	1	0	0	0	0	0
DUF3236	0	0	0	0	0	0.181818	0	0	0.727273	0	0.727273	2
DUF3237	0	0.0769231	0	0.384615	0	0	0	0	0.0769231	0	0	3
DUF3238	0	0	0	0	0	1	0	0	0	0	0	0
DUF3239	0	0	0	0	1	0	0	0	0	0	0	0
DUF3240	0	0	0	0	0	0	0	0	1	0	0	0
DUF3242	0	0	0	0	0	0	0	0	1	0	0	0
DUF3243	1	0	0	0	0	0	0	0	0	0	0	0
DUF3244	0	0	0	0.4	0	0	0	0	0	0	0.4	1
DUF3247	0	0	0	0	0	0	0	0	0	0	0	0
DUF3248	0	0	0	0	0	0	0	0	0	0	0	0
DUF3251	0	0	0.75	0	0.75	0.25	0	0	0.75	0	0	4
DUF3253	0	0	0	0	0	0	0	1	0	0	0	0
DUF3254	0	0	0	0	0	0	0	0	0	0	0	0
DUF3255	0	0	0	0	0	0	0	0	0	0	0	0
DUF3256	0	0	0	0	0	0	0	0	0	0	0	0
DUF3258	1	0	0	0	0	0	0	0	0	0	0	0
DUF326	0.26087	0	0.217391	0	0	0	0	0	0.521739	0.26087	1	4
DUF327	0	0	0.5	1	0	0	0.5	0	1	0	0.5	2
DUF3276	0	0	0	0	0	0	0	0	0	0	0	0
DUF3298	0	0	0	0.5	0	0	0	0	0.5	0	0	2
DUF3299	1	0	0	0	0	0	0	0	0	0	0	0
DUF3327	0.846154	0	0	0	0	0	0.153846	0.153846	0	0	0	3
DUF3341	0	0	0	0	0	0.5	0.5	0	0	0	0.5	2
DUF3346	0.5	0	0	0.5	0	0	0	0	0.5	0	0.5	3
DUF3349	0	0	0	0.142857	0	0	0	0	0.142857	0	0	2
DUF3361	0	0	0	1	0	0	0	1	1	0	1	0
DUF3365	0	0	0	1	1	0	0	0	1	0	0	0
DUF3371	0.8	0	0	0	0	0	0	0	0	0	0	1
DUF3372	1	0	0.363636	0	0.227273	0.136364	0.0909091	0.454545	0.318182	0	1	6
DUF3377	0	0	0	0	0	0	0	0	0	1	0	0
DUF3378	0	0	0	0	0	0	0	1	1	0	1	0
DUF3384	0	0	0	0	1	0	0	0	1	0	0	0
DUF3385	1	0	0	0.8	1	1	0.2	1	0.8	1	1	3
DUF3404	0	0	0	0	0	1	0	0	0	0	0	0
DUF3416	1	0	0	0	0.8	0.7	0.8	0.533333	0.666667	0.1	1	6
DUF3421	0	0	0	0	0	0	0	0	0	1	1	0
DUF3435	1	0	0	0	0	0	0	1	1	0	0	0
DUF3437	1	0	0	0	1	1	0	1	0	0	1	0
DUF3445	0	0	1	0	1	0	0	0	1	0	0	0
DUF3449	1	0	0.111111	0	0.222222	0	0.222222	0	0.666667	0.777778	1	5
DUF3452	0	0	0	0	0.5	0	0.5	0.5	0	0	0.5	3
DUF3453	0.947368	0.473684	0	0	0	0.526316	0.526316	0	0.526316	0	0.947368	5
DUF3459	0.914894	0	0.851064	0	0.0425532	0.0425532	0	0.0425532	0.0425532	0	0.893617	6
DUF346	1	0	0	0	0.2	0.133333	0	1	0.133333	1	1	3
DUF3477	1	0	0	0	0	0	0	0	0	0	0	0
DUF3479	1	0	0	0	0	1	0	0	1	0	1	0
DUF3480	1	0	0	1	0	0	0	0	1	0	1	0
DUF3488	0	0	0	1	0	1	0	0	1	0	1	0
DUF3498	1	0	0	0	0	0	0	0	0	0	0	0
DUF3501	0	0	0	0	0	0	0	0	0	0	0	0
DUF3502	1	0	0	0	0	0	0	0	0	0	1	0
DUF3535	1	0	0	1	1	1	0	1	1	0	1	0
DUF3539	0	0	0	0	0	0	0	0	0.166667	0	0	1
DUF3543	1	0	0	0	0	0	1	0	0	0	0	0
DUF3568	0	0	0	0	0	0	1	0	0	0	0	0
DUF357	0	0	0	0	0	0	0	0	0	0	0	0
[truncated: 6,209 more rows]

## Sheet: counts_sra
Supplementary Data Table 1: Predicted metal binding protein for each marine sample.
Sample	Ca	Co	Cu	Fe	K	Mg	Mn	Na	Ni	Zn
1	15266	2406	4656	11062	10947	18544	8066	9368	8459	4479
2	16315	2653	4831	12687	12400	20825	9217	10817	10124	5555
3	70528	11442	21944	52321	54663	87904	39892	48720	43242	20696
4	17217	2810	4926	13957	12540	22162	9056	10136	10171	6471
5	27799	4642	8670	20903	20750	34372	15629	18244	16430	8401
6	43900	6967	13124	32821	31516	52025	23236	27547	24516	12728
7	9004	1522	2728	6959	6682	11635	4958	5696	5220	2795
8	21620	3207	6050	14930	15430	25819	11488	13037	11614	6245
9	30904	4654	9007	22113	22431	37631	16327	18946	17347	9431
10	16244	2338	4585	11993	12105	20108	8788	10166	9463	5221
11	41958	6551	12330	30652	31579	52692	23292	27326	24914	13189
12	30830	5653	9601	24851	24426	41000	18344	21501	20387	10008
13	66204	10806	20108	51642	50031	83913	36891	43449	41416	21723
14	9020	1557	2978	7225	7125	11678	5463	6355	5901	2976
15	16376	2693	4917	11999	12811	20867	9406	11525	10197	4978
16	10862	1933	3349	8782	8451	14443	6037	7167	6737	3498
Supplementary Data Table 2: Metal binding predictions for Black Sea samples.
Sample	Ca	Co	Cu	Fe	K	Mg	Mn	Na	Ni	Zn	total	Depth(m)	Reads	mbp/n_reads%
SRR12347146	1105	146	264	872	446	1223	436	621	248	348	5709	50	1018328	0.0056															0	0	0	0	0	0	0	0	0	0		0
SRR12347144	7652	1270	2249	6484	3763	8864	3472	4227	2517	2339	42837	170	4382497	0.0098															0	0	0	0	0	0	0	0	0	0		0
SRR12347143	8009	1327	2363	7230	3706	9234	3656	4684	2497	2657	45363	250	4392416	0.0103															0	0	0	0	0	0	0	0	0	0		0
SRR12347142	6738	1217	2035	6355	3259	8078	3167	4279	2153	2478	39759	500	4103257	0.0097															0	0	0	0	0	0	0	0	0	0		0
SRR12347141	10831	1873	3251	10453	5284	13033	5099	6701	3448	3920	63893	1000	5967681	0.0107															0	0	0	0	0	0	0	0	0	0		0
SRR12347140	9429	1631	2920	8955	4507	11464	4481	6289	2812	3342	55830	2000	4153399	0.0134															0	0	0	0	0	0	0	0	0	0
Supplementary Data for Fig 5: Metal binding predictions for metagenomic samples.
SAMPLE	Ca	Co	Cu	Fe	K	Mg	Mn	Na	Ni	Zn	source
SRR12360455	359	20	1195	174	939	1772	6270	3351	15	10350	Gut
SRR12360454	140	11	370	142	1055	8687	278	1953	4	8887	Gut
SRR12360456	80	12	937	121	1854	3118	969	1435	8	6554	Gut
SRR12360457	92	16	1979	146	691	2303	4772	1823	10	7684	Gut
ERR2855086	11235	0	1	4	5625	2802	5607	2	1	1	Oral
ERR2855075	5920	0	2	1	2960	1475	2960	1	0	2	Oral
ERR2855066	9525	0	1	2	3173	3166	6352	1	3	2	Oral
ERR2855076	7929	0	1	3	3973	1988	3956	2	4	1	Oral
ERR2855087	8469	0	2	3	2821	2817	5648	2	4	0	Skin
ERR2855078	9783	0	4	1	4896	2440	4887	1	4	3	Skin
ERR2855081	4434	0	1	1	2222	2219	2213	1	2	1	Skin
ERR2855088	13231	0	4	4	4406	4415	8825	5	2	3	Skin
ERR2728282	247	0	0	0	247	124	0	124	0	0	Vaginal
ERR2728280	509	0	0	0	254	127	255	0	0	0	Vaginal
ERR2728281	625	0	0	315	313	316	313	0	0	314	Vaginal
ERR2728279	398	0	0	0	298	99	100	0	0	0	Vaginal
SRR13422410	345	31	121	364	165	1309	11296	3035	16	14415	Vaginal Pregnancy
SRR13422278	52	0	8	18	13	27	5	252	2	1079	Vaginal Pregnancy
SRR13422428	446	15	78	240	83	306	49	2013	12	4437	Vaginal Pregnancy
SRR13422482	110	14	16	67	71	119	1007	520	3	2914	Vaginal Pregnancy
SRR12432117	661	0	484	5120	6014	4139	1623	29781	12	20359	Soil
SRR12432115	0	0	286	3072	2245	822	1	2467	2	14719	Soil
SRR13398813	392	22	3808	773	3136	3708	7146	35048	56	57921	Soil
SRR13399258	199	100	1882	914	3411	3601	4035	28480	36	47813	Soil

## Sheet: Positives
	Structures	Sequences	Training
MN	3077	5853	1497
NA	7083	10279	1873
NI	1714	2205	621
ZN	12803	19404	6178
CA	10654	20817	12504
CO	1185	2071	573
CU	1548	3198	2491
FE	8124	17038	13541
K	2344	2454	497
MG	13095	26978	5271
MB	49996	106508	66726

## Sheet: AUPRCTrainingFolds
	Fold 0	Fold 1	Fold 2	Fold 3	Fold 4	Fold 5	Fold 6	Fold 7	Fold 8	Fold 9	Mean	StDev
MBP	0.912	0.909	0.908	0.913	0.908	0.916	0.911	0.909	0.911	0.909	0.9106	0.00254733
K	0.909	0.914	0.915	0.921	0.93	0.933	0.903	0.88	0.918	0.916	0.9139	0.0148657
Mn	0.91	0.926	0.904	0.918	0.926	0.904	0.905	0.92	0.921	0.91	0.9144	0.00882169
Ca	0.863	0.867	0.862	0.868	0.863	0.861	0.862	0.86	0.864	0.86	0.863	0.00270801
Fe	0.951	0.96	0.939	0.944	0.959	0.945	0.956	0.941	0.957	0.959	0.9511	0.00815748
Zn	0.901	0.903	0.901	0.901	0.897	0.906	0.906	0.898	0.897	0.9	0.901	0.00326599
Co	0.847	0.888	0.865	0.872	0.863	0.875	0.814	0.796	0.861	0.867	0.8548	0.0285727
Mg	0.823	0.823	0.823	0.822	0.818	0.819	0.82	0.827	0.824	0.823	0.8222	0.00261619
Na	0.829	0.835	0.822	0.828	0.83	0.827	0.829	0.831	0.822	0.833	0.8286	0.00419524
Ni	0.912	0.871	0.887	0.957	0.964	0.913	0.885	0.865	0.935	0.865	0.9054	0.036933
Cu	0.953	0.98	0.99	0.949	0.981	0.981	0.971	0.939	0.941	0.97	0.9655	0.0184767

## Sheet: PDB_chain_MB_5.0A
1EGK_A
1EGK_C
1JBR_F
1JBR_D
1JBT_C
1JBT_D
1LNT_A
1NUJ_B
1NUJ_D
1NUJ_F
1NUJ_H
1NUV_B
1NUV_D
1NUV_F
1NUV_H
1T3N_P
1XNQ_X
1XNR_X
1XST_A
1YZD_A
1ZBI_C
1ZBL_C
1ZZ5_D
2AVJ_A
2AVJ_B
2AVJ_C
2AVJ_D
2AVJ_E
2AVJ_F
2EZ6_C
2EZ6_D
2I7E_A
2I7E_B
2I7Z_A
2I7Z_B
2NUG_E
2NUG_F
2PFP_T
2QUW_A
2QUW_C
2V9W_C
2V9W_E
2VE9_K
2VPL_B
2VPL_D
354D_A
397D_A
397D_B
3BO2_C
3BQ2_P
3E45_F
3GS5_A
3GTL_R
3HK2_F
3HK2_D
3HM9_Y
3HVR_D
3HVR_N
3J81_3
3L4K_C
3LOA_A
3LPV_B
3LPV_D
3M9O_P
3MDA_T
3MDC_T
3MEI_A
3MEI_B
3QXR_A
3QXR_B
3SQ4_P
3SSF_A
3SUO_P
3SUP_P
3UZT_B
3V9D_B
429D_B
4A0A_C
4ABT_E
4ABT_G
4DR6_A
4FNJ_A
4K4G_B
4K4G_F
4K4G_J
4K4H_B
4K4H_F
4K4H_J
4K4H_N
4K4I_B
4K4I_F
4K4I_J
4K4I_N
4OSL_H
4OSL_J
4OSQ_J
4OSW_J
4P97_B
4PCJ_A
4RKG_H
4ROY_A
4W5O_D
4WO2_A
4WO2_B
4Z4H_D
4ZTU_P
4ZTZ_P
5AWH_C
5AWH_E
5E3H_B
5E3H_C
5FJ1_A
5FJ1_D
5FJ1_E
5FJ1_F
5III_T
5IIJ_T
5IYE_A
5IYE_B
5KL4_F
5NDH_A
5NDH_B
5NDH_C
5T3K_A
5T3K_C
5T3K_B
5T3K_D
5V3F_A
5V3F_B
5ZOE_B
5ZOF_B
6A5P_P
6BDA_D
6CBD_C
6E8U_B
6FBC_B
6FBE_B
6FBG_B
6FBH_B
6FBI_B
6GPG_B
6GPG_C
6QCX_M
1C51_A
1C51_B
1C51_F
1C51_K
1C51_L
1HR3_A
1HR3_B
1HR3_C
1ILX_A
1ILX_J
1PYH_A
1PYH_B
1PYH_D
1PYH_F
1PYH_H
1PYH_J
1PYH_L
1PYH_N
1PYH_P
1PYH_R
1PYH_T
1PYH_V
1PYH_1
1PYH_3
1PYH_5
1PYH_7
1PYH_E
1PYH_G
1PYH_I
1PYH_K
1PYH_M
1PYH_S
1PYH_U
1PYH_W
1PYH_Y
1PYH_2
1PYH_6
1PYH_8
1QZV_A
1QZV_P
1QZV_J
1QZV_Z
1QZV_K
1QZV_5
1QZV_L
1QZV_6
1QZV_1
1QZV_7
1QZV_2
1QZV_8
1QZV_3
1QZV_9
1QZV_4
1QZV_0
1QZV_B
1QZV_Q
1QZV_G
1QZV_V
1QZV_H
1QZV_W
2O01_K
2PPS_A
2PPS_B
2PPS_L
2PPS_K
2PPS_F
2WSC_R
2WSE_R
2WSF_R
2YBB_M
3LW5_R
4CAT_A
4CAT_B
4ERT_A
4UQ8_B
4UQ8_B
4UQ8_E
4UQ8_F
4UQ8_I
4UQ8_G
4UQ8_E
4UQ8_F
4UQ8_G
4UQ8_I
4XVU_G
4XVU_A
4XWO_A
4XWO_G
4XWO_M
4XWO_S
5AJ3_E
5LC5_G
5LDW_G
5LDX_G
5OOL_T
6CB1_D
7INS_G
1NR8_B
4PMW_C
4PMW_D
5AJ3_X
5C0Y_D
5SWM_C
5VSN_A
150D_A
150D_B
1AM9_F
1AM9_H
1BP7_2
1BP7_4
1BPZ_P
1CLQ_E
1D63_A
1D63_B
1DH3_B
1DUQ_B
1DUQ_D
1DUQ_F
1DUQ_H
1E3M_E
1F0O_C
1F0O_D
1G5L_C
1G9Y_C
1G9Z_C
1G9Z_E
1GJ2_C
1IG9_P
1KF1_A
1MUH_C
1MUS_C
1N3E_C
1N3E_E
1N3E_I
1N3E_K
1N3F_C
1N3F_E
1N3F_I
1N3F_K
1N56_E
1NK5_B
1OUQ_X
1PUY_A
1PUY_B
1Q29_A
1Q3V_X
1Q9X_G
1Q9X_I
1Q9X_J
1Q9X_L
1Q9Y_P
1QP5_A
1QP5_B
1QSX_A
1QSX_B
1RIO_T
1RYS_F
1RZT_B
1RZT_F
1RZT_J
1SL2_P
1T7P_P
1T9I_D
1TK8_T
1TKD_P
1TV9_P
1TVA_P
1U6B_C
1WTE_X
1XAV_A
1XSL_J
1XSL_N
1YFJ_1
1YFJ_2
1YFJ_3
1YFJ_4
1Z1C_B
1ZGW_C
1ZJG_A
283D_A
2A0I_B
2ASL_D
2ASL_H
2B0D_C
2B1D_A
2B1D_B
2BCS_T
2FF0_C
2GWS_T
2GWS_N
2HRI_A
2HRI_B
2I3Q_C
2IBK_D
2JP9_C
2KQG_A
2KQH_A
2KY8_C
2L7V_A
2MCO_A
2P66_C
2PFJ_Z
2QOJ_Y
2VS8_C
2VS8_H
2VS8_M
2VUM_P
2WJ0_C
2WTY_D
2XCT_G
2XCT_X
2XCT_H
2XCT_Y
2XE0_C
3A5T_C
3A5T_D
3C0X_C
3CFP_P
3DPG_C
3DPG_D
3E54_E
3EH8_C
3EH8_F
3EH8_I
3FDE_D
3FDE_C
3FDE_E
3FDE_F
3G0R_G
3G0R_K
3G8S_E
3G8S_F
3G8S_G
3G8S_H
3G8T_E
3G8T_F
3G8T_G
3G96_F
3G96_G
3JBX_F
3JBX_G
3KHH_D
3KHH_H
3KSA_E
3KTQ_B
3L3C_E
3L3C_F
3L3C_G
3L3C_H
3L4K_E
3LTN_E
3LZI_P
3LZJ_P
3M8R_B
3M8S_B
3MFH_P
3MFI_P
3MIP_C
3MIS_C
3MX9_C
3MXA_C
3MXB_C
3MXB_T
3NAE_P
3NCI_P
3NDH_C
3NDH_D
3NDK_P
3NE6_P
3NGI_P
3NHG_P
3OHA_P
3OHB_P
3OIJ_D
3OIN_C
3OJS_B
3OJU_B
3OL7_C
3OL7_G
3OL7_K
3OL7_O
3OS0_T
3OS0_T
3POV_C
3Q0C_B
3QEP_P
3QER_P
3QES_P
3QET_P
3QEV_P
3QEW_P
3QI5_D
3QI5_F
3QNN_P
3QNO_P
3QQY_B
3QSC_X
3QSF_X
3QX3_D
3QX3_F
3QZ7_P
3R7P_E
3RAD_F
3RAE_F
3RAQ_D
3RAQ_H
3RBD_D
3RBD_H
3RR7_B
3RWU_P
3S9H_P
3SC8_A
3SJJ_P
3SNN_P
3SPY_P
3SPZ_P
3SQ1_P
3SV3_B
3SV4_B
3SYZ_B
3TAQ_B
3U3W_Y
3UGP_B
3UGP_C
3UIQ_P
3UYH_A
3V6K_B
3V7J_T
3WVH_F
3WVH_E
3WVH_H
3WVH_G
3WVP_E
3WVP_F
3WVP_G
3WVP_H
403D_A
403D_B
423D_A
423D_B
4A3J_T
4AAB_D
4AAB_F
4AH0_A
4AH0_B
4AH1_A
4AH1_B
4BDP_P
4BWJ_B
4BWM_B
4BXO_H
4BXO_I
4C8K_B
4C8L_B
4CCH_B
4CS1_A
4D6N_C
4D6N_H
4D6N_M
4DF4_B
4DF8_B
4DFJ_B
4DFP_B
4DLG_B
4DM0_C
4DTJ_P
4DTM_P
4DTN_P
4DTO_P
4DTP_P
4DTR_P
4DTS_P
4DTU_P
4DU1_P
4DU3_P
4DU4_P
4E3S_P
4E7K_T
4E7L_T
4E7L_T
4EGY_T
4ELT_B
4F4W_P
4F4W_E
4F4X_P
4FBU_P
4FBU_D
4FJ5_P
4FJ7_P
4FJ9_P
4FJH_P
4FJI_P
4FJJ_P
4FJK_P
4FJL_P
4FJM_P
4FJX_P
4FK0_P
4FK2_P
4FK4_P
4FLT_P
4FLU_P
4FLV_P
4FLW_P
4FM9_C
4FXM_A
4FZX_A
4FZY_D
4G0F_A
4G0U_D
4G0U_F
4G0W_D
4G0W_F
4G3I_C
4G3I_E
4GXJ_T
4GZ2_D
4GZ2_C
4GZN_B
4H0E_T
4HCC_C
4HCC_D
4HRI_D
4J2A_P
4J2B_P
4J2D_P
4J2E_P
4J3N_D
4J3N_F
4JUO_G
4K9A_D
4KB1_C
4KB1_D
4KHN_D
4KHU_P
4KHY_P
4KLE_P
4KLF_P
4KLG_P
4KLH_P
4KLI_P
4KLJ_P
4KLL_P
4KLM_P
4KLO_P
4KLQ_P
4KLS_P
4KLT_P
4KLU_P
4KOE_F
4KPE_F
4KPF_F
4M3T_P
4M3U_P
4M3Y_P
4M3Z_P
4M41_P
4MFA_P
4N41_F
4N5S_B
4NLG_P
4NLZ_P
4O5W_A
4O5W_B
4O5Z_A
4O5Z_B
4O6A_C
4O9M_C
4OFA_C
4OFE_C
4PGY_P
4PH5_P
4PZQ_A
4Q0Z_C
4Q0Z_G
4QQW_B
4QQW_D
4QQW_F
4QQW_H
4QQX_B
4QQX_D
4QQX_F
4QQX_H
4QQY_B
4QQY_D
4QQY_F
4QQY_H
4QQZ_B
4QQZ_D
4QQZ_F
4QQZ_H
4QW8_C
4QWA_C
4QWB_B
4QWC_B
4QWC_E
4QWD_C
4QWE_C
4RO7_A
4ROK_A
4RP0_A
4RP1_A
4RPY_P
4RQ0_P
4RQ1_P
4RQ4_P
4RQ5_P
4RQ6_P
4RQ7_P
4RQ8_P
4RUA_T
4RZR_C
4U5M_A
4UN4_E
4UN5_E
4UNB_J
4UNB_L
4UNB_N
4UNC_J
4UNC_L
4UNC_N
4UT0_C
4UT0_H
4UT0_M
4XIU_B
4XQJ_E
4XQJ_F
4YHX_B
4YIS_E
4YIS_C
4YRV_D
4Z20_C
4Z20_F
4Z2C_E
4Z2C_G
4Z2D_E
4Z2D_G
4Z2E_G
4Z4B_A
4Z4B_B
4Z53_F
5A0M_J
5A0M_K
5A74_C
5A74_D
5A77_C
5A77_D
5AK9_C
5AK9_G
5AK9_L
5AKN_C
5B2R_C
5B2S_C
5B2T_C
5BTA_F
5BTA_G
5BTC_F
5BTC_G
5BTD_F
5BTD_G
5BTF_F
5BTF_G
5BTG_F
5BTG_G
5BTI_F
5BTI_G
5BTL_F
5BTL_G
5BTN_F
5BTN_G
5BXW_A
5CZZ_C
5DAM_A
5DAM_B
5DS5_H
5E41_B
5ESP_G
5ESP_C
5ESP_H
5ESP_D
5FJ0_B
5FJ0_C
5FQ5_C
5FQ5_D
5FQ5_E
5FW1_D
5GKH_D
5GQ9_D
5GQ9_F
5GUN_A
5GUN_B
5GUN_C
5GUN_D
5GUN_E
5GUN_F
5GWI_D
5GWI_F
5GWJ_D
5GWJ_F
5GWK_D
5GWK_F
5J0Y_T
5KL2_C
5L2L_C
5L2L_D
5L2L_G
5L2L_H
5M68_A
5M68_B
5M68_C
5M68_D
5M68_E
5M68_F
5NKL_B
5SZT_B
5TH3_H
5TH3_J
5TH3_I
5TH3_K
5THG_B
5THG_E
5U9H_P
5UGN_P
5UGO_P
5VOI_G
5VPE_G
5VPE_E
5VPF_E
5VRY_P
5VS0_P
5VVL_G
5W6K_B
5W77_A
5WN2_E
5XEW_A
5XEW_B
5XVN_G
5XVN_H
5XVN_O
5XVN_P
5XVO_G
5XVO_O
5XVO_P
5YTC_B
5YTD_B
5YTE_B
5YTF_B
5YTG_B
5YWS_C
5YWS_D
5YZE_A
5YZE_B
5Z3N_B
5Z3N_C
5ZT2_A
5ZYV_E
6AS7_B
6AU4_A
6AU4_B
6BCI_B
6BCT_B
6BDA_C
6CIK_G
6CIM_G
6D95_C
6D95_J
6DT1_B
6EKO_F
6EKO_E
6FB1_D
6FB2_D
6FB6_D
6FB7_D
6FB7_F
6FB9_E
6FB9_C
6FBD_B
6FBF_B
6FK5_B
6H5R_A
6IP3_A
6ISW_A
5AJ3_O
5NUG_A
5NUG_B
5OWO_A
5OWO_C
5OWO_D
3K1F_M
4IFD_R
1F79_A
1F7I_A
1FJG_A
1HC8_C
1HC8_D
1HNW_A
1I95_A
1I96_A
1I97_A
1IBL_A
1IBM_A
1JXL_P
1LNT_B
1M5K_A
1M5K_D
1M5P_A
1M5V_A
1M5V_D
1N32_A
1N33_A
1N34_A
1N36_A
1N48_B
1NYI_A
1QA6_C
1QA6_D
1S0N_P
1S9F_E
1S9F_F
1S9F_G
1S9F_H
1TFW_H
1TFW_I
1XNQ_A
1XNR_A
1Y39_C
1Y39_D
1YKQ_C
1YLS_A
1YLS_C
1YY0_A
1YY0_C
1Z79_C
2A43_A
2C2E_P
2C2R_P
2CD6_A
2F4V_A
2HW8_B
2IA6_C
2IA6_E
2J28_B
2J6S_P
2JEF_P
2JEG_P
2KAZ_A
2KAZ_B
2KY8_B
2O5J_H
2O5J_Y
2OEU_B
2OQ4_F
2PPB_H
2PPB_Y
2QK9_B
2UU9_A
2UUA_A
2UUB_A
2UUC_A
2UVR_P
2UVV_P
2UXC_A
2UXD_A
2V4Q_P
2VA2_C
2VA2_E
2VQE_A
2VQF_A
2VS8_B
2VS8_G
2VS8_L
2W8K_P
2W8L_P
2W9A_P
2W9B_C
2W9B_D
300D_A
301D_A
354D_B
379D_A
3B58_C
3B5A_C
3B5F_C
3B5S_C
3BBK_C
3BBM_C
3BBX_B
3BNR_D
3BNS_D
3CR1_C
3FTF_D
3GTJ_R
3HOW_3
3HOX_P
3HOY_P
3IBK_A
3IBK_B
3IIN_C
3KNT_E
3KNT_G
3KNT_I
3KNT_K
3M3Y_R
3M9M_P
3M9N_P
3MIJ_A
3MIP_D
3MQ6_L
3MQ6_K
3MQ6_N
3MQ6_M
3MQ6_P
3MQ6_O
3MQ6_R
3MQ6_Q
3OTO_A
3OV7_C
3OVB_C
3OVB_D
3OVS_C
3PW7_G
3PZP_P
3PZP_Q
3R9W_B
3T1H_A
3T1Y_A
3T5K_C
3T5L_C
3TZR_A
3TZR_B
3ZP8_B
4AQY_A
4B3M_A
4B3R_A
4B3S_A
4B3T_A
4BWM_G
4D6N_B
4D6N_G
4D6N_L
4DR1_A
4DR2_A
4DR3_A
4DR4_A
4DR5_A
4DR6_A
4DR7_A
4DUY_A
4DUZ_A
4DV0_A
4DV1_A
4DV2_A
4DV3_A
4DV4_A
4DV5_A
4DV6_A
4DV7_A
4E48_A
4F8I_A
4GC6_P
4GC7_C
4GC7_E
4GHL_E
4GHL_F
4GJP_J
4GJP_H
4GKJ_A
4GKK_A
4HLI_A
4HLI_B
4JI0_A
4JI1_A
4JI2_A
4JI3_A
4JI4_A
4JI5_A
4JI6_A
4JI7_A
4JI8_A
4JNX_B
4JNX_G
4JV0_C
4JV5_A
4JYA_A
4KVB_A
4LF4_A
4LF5_A
4LF6_A
4LF7_A
4LF8_A
4LF9_A
4LFA_A
4LFB_A
4LFC_A
4MGW_A
4MGW_B
4NXM_A
4NXN_A
4OX9_A
4PHY_B
4RUC_P
4TQR_P
4TQS_C
4TQS_P
4UNB_B
4UNB_E
4UNB_H
4UNC_B
4UNC_E
4UNC_H
4UT0_B
4UT0_G
4UT0_L
4W5T_D
4X62_A
4X64_A
4X65_A
4X66_A
4YHH_A
4YY3_A
4Z4E_D
4Z4G_D
5AK9_B
5AK9_F
5AK9_K
5AKA_B
5AKF_B
5AKF_F
5AKF_J
5AKN_B
5AKN_G
5AY4_B
5BR8_A
5CJY_A
5CJY_B
5GAD_A
5GAE_A
5GAF_A
5GAG_A
5GAH_A
5IWA_A
5LMN_A
5LMQ_A
5LMR_A
5LMS_A
5LMT_A
5LMU_A
5LMV_A
5MS0_H
5NO2_A
5NO3_A
5NO4_A
5NRG_X
5TH3_I
5TH3_K
5VAJ_C
5VVL_H
5WNP_A
5WNQ_A
5WNR_A
5WNS_A
5WNT_A
5WNU_A
5WNV_A
6A5O_P
6A5R_P
6BSG_R
6BSH_R
6C4H_A
6C63_A
6C63_B
6C64_A
6C64_B
6C6S_R
6C6U_R
6CAO_A
6CAP_A
6CAQ_A
6CAR_A
6CAS_A
6D9L_C
6D9L_H
6DTI_A
6EXN_E
6GC8_A
6HCT_A
6HCT_B
6HMA_A
6IID_E
6IID_G
6IID_I
6IID_K
6J4Z_P
6J50_P
6MKN_A
6MPF_A
6MPI_A
1F27_B
1IK5_B
1JTW_A
1NLC_A
1NLC_B
1NTA_B
1NTB_B
1NUJ_A
1NUJ_C
1NUJ_E
1NUJ_G
1NUV_A
1NUV_C
1NUV_E
1NUV_G
1O3Z_A
1O3Z_B
1QSS_B
1WVD_A
1WVD_B
1XPF_A
1Y6T_A
1Y6T_B
1Y90_A
1Y90_B
1Y99_A
1Y99_B
1ZFT_D
1ZFV_D
1ZFX_D
2B8S_A
2B8S_B
2BCY_D
2BCZ_D
2D2K_B
2D2L_B
2FGP_D
2NOK_B
2NOK_D
2NPY_D
2NPZ_D
2ODI_C
2ODI_E
2OE5_B
2OUE_B
2OUE_D
2P7D_B
2P7E_B
2P7E_D
2P7F_B
2P7F_D
2PN3_B
2Q10_C
2Q10_E
3AVY_G
3B91_C
3BBI_C
3C2M_T
3CQS_C
3F73_H
3FTM_D
3GS1_B
3GS1_D
3GS8_B
3GS8_D
3H3V_P
3I2Q_C
3I2R_C
3I2S_C
3I2U_C
3I4N_P
3RTV_B
429D_A
462D_A
462D_B
4F5R_T
4G6P_C
4G6S_C
4KLG_T
4KLL_T
4P97_A
4P97_C
4ROG_A
4RPY_T
4RQ7_T
4RQ8_T
4Z4F_D
5C0W_R
5C9H_C
5C9H_G
5CDP_H
5JLW_B
5JLW_E
5JLX_B
5JLX_E
5MHK_H
5MVQ_A
5MVQ_B
5O7T_B
5OT2_P
5OXJ_B
5TBC_T
5U2T_T
5U9B_B
5VHV_D
5VHV_F
5XOG_P
5Y85_A
5Y85_C
5Y87_A
5Y87_C
1DUQ_A
1DUQ_C
1DUQ_E
1DUQ_G
1F27_A
1JBR_C
1P1Y_X
1Q93_B
1Q93_C
1ZZ5_A
1ZZ5_C
2A04_A
2A04_C
2Q1R_A
3CGS_A
3CGS_B
3KYL_E
3ND3_A
3S9H_T
3SM4_E
3ZC0_M
3ZC0_N
3ZC0_O
4H29_A
4H29_B
4KZ2_A
4WUZ_E
5DH6_B
5DH7_B
5DH8_B
5DHC_A
5DHC_B
5DHC_C
5DHC_D
5DI2_B
5DI4_B
5DQK_B
5F9F_B
5F9F_H
5F9F_J
5F9F_L
5K7C_B
5K7D_B
5K7E_B
5MVP_A
5MVP_B
5V0J_A
5VJ9_D
5VJB_B
5YTH_B
6BSI_R
1IBL_Y
1QSY_B
1QTM_B
1S0O_C
1S0O_E
1TW8_E
1TW8_F
1TW8_G
1TW8_H
1TX3_E
1TX3_F
1TX3_G
1TX3_H
2BQ3_P
2DVI_B
2GCV_A
2GIG_F
2GIH_E
2GIH_F
2OST_Y
2UVW_P
3B4B_A
3B4C_A
3DVO_E
3DVO_F
3DVO_G
3DVO_H
3DW9_E
3DW9_F
3E41_E
3E42_E
3E42_F
3G9C_E
3G9C_F
3G9C_G
3IN5_P
3IN5_Q
3LOA_B
3LWM_C
3MIS_D
3PR4_P
3PR5_P
3RRH_B
430D_A
4DA4_C
4DR4_W
4DR5_W
4F4Z_P
4F4Z_C
4IR1_H
4IR9_H
4PWD_E
4TS0_X
4X4O_B
4X4O_D
5GKF_D
5GKG_D
5JAJ_X
5NWQ_A
5NWQ_B
5NY8_A
5NZ3_A
5NZ3_B
5NZD_A
5O69_A
5VRY_T
5VS0_T
5VS3_T
6A85_A
6A85_B
6CAP_W
6CAQ_W
6CAR_W
6CAS_W
6MPI_X
1FUF_A
1FUF_B
1IK5_A
1MZP_B
1NTA_A
1NTB_A
2B0E_C
2D2K_D
2IIE_D
2IIF_D
2R1S_A
2R1S_B
2R20_A
2R20_B
2R21_A
2R21_B
2R22_A
2R22_B
357D_A
364D_A
3AGV_S
3AGV_U
3BNL_A
3BNL_B
3FS0_B
3GTO_R
3P59_A
3P59_E
3TD0_A
3TD0_B
3V6J_P
3V6J_K
3ZDB_X
3ZDC_X
4F4Y_C
4F4Y_P
4FBT_P
4GZZ_R
4K4X_G
4K4X_K
4K4Z_C
4K4Z_K
4KYY_A
4KYY_B
4RWN_B
4RWN_C
4W5R_D
5DFH_D
5ED2_B
5ED2_E
5ID6_G
5OIK_P
5XUV_A
5XUV_B
6ALF_R
6ALG_R
6ALH_R
6D06_B
6DT1_C
6FLQ_R
6GMH_P
6GTG_B
1C0O_A
1F78_A
1F7H_A
1KC6_E
1KC6_F
1WTE_Y
2CD5_A
2GIE_E
2GIJ_F
2XCS_E
2XCS_F
3BNP_B
3E3Y_E
3E3Y_F
3E40_E
3E40_F
3ND4_A
3UZS_C
4C8O_C
4LOX_C
4PDQ_A
4PDQ_B
4PLB_E
4PLB_F
4PQU_P
4PQU_F
4X4R_D
5BS3_E
5BS3_F
5DE5_A
5DE5_C
5DE8_A
5DE8_C
5DEA_A
5DEA_C
5DG0_V
5E63_C
5EW4_A
5EW4_B
5EW7_A
5EW7_B
5J2M_P
5NEF_A
5NEO_A
5NEP_A
5NEQ_A
5NEX_A
5TH3_H
5TH3_J
6HBX_A
6HC5_A
1D4R_A
1D4R_B
1D4R_C
1HU0_E
1JID_B
1LWV_E
1LWW_E
1N33_Y
1SDS_E
1YQL_C
1YQM_C
1YRJ_A
1YRJ_B
2ANN_B
2FQN_A
2FQN_B
2G5K_A
2G5K_B
2JA5_P
2JA6_P
2JA7_3
2JA7_6
2NUF_C
2NUF_D
2R92_P
357D_C
364D_C
3EPG_B
3EPG_C
3EPI_B
3GS8_A
3HTX_B
3HTX_E
3I2R_A
3I2S_A
3I2U_A
3OSN_B
4A93_P
4BUL_F
4BUL_H
4BY1_P
4BY7_P
4DSJ_C
4DSK_B
4FS2_B
4IR1_C
4IR9_C
4NI7_B
4NI9_B
4Q0Z_D
4Q0Z_H
4Q43_C
4Q43_H
4Q44_C
4Q44_H
4Q45_H
4Q45_C
4ROZ_A
4Z4C_D
5BZ9_A
5IWI_E
5M3F_R
5YUS_H
5YUS_C
5YUT_H
5YUT_C
5YUU_C
5YUU_H
5YUV_C
5YUV_H
5YUW_C
5YUW_H
5YUY_H
5YUY_C
5YV1_H
5YV1_C
5YV2_H
5YV2_C
5YV3_H
5YV3_C
5YYE_H
5YYE_C
5ZLV_H
5ZLV_C
6A5L_P
6A5T_P
6A5U_P
6DNH_E
6IG1_H
6IG1_C
1DFU_M
1MJI_C
1MJI_D
1N5Y_T
1U0C_C
1ZFT_B
1ZFX_B
2BCZ_B
2NOK_A
2NOK_C
2OE5_A
2PN3_A
3KLH_E
4DR7_W
4HQU_C
4HQX_C
4LOX_B
4ROO_A
5E63_B
5ED1_B
5HP2_B
5HP3_B
5KTJ_B
5KTJ_D
6C65_C
6DTI_X
6MPF_X
1JBZ_A
1KYP_A
1KYR_A
1KYS_A
1YJ2_A
1YJF_A
1Z1Q_A
2B3Q_A
2B3Q_C
2B3Q_D
2FWQ_A
2FZU_A
2G2S_B
2G3D_B
2G5Z_B
2G6E_A
2H6V_A
2HCG_A
2HFC_A
2HJO_A
2HQZ_A
2HRS_A
2QRF_A
2QU1_A
2YE1_A
3CB9_A
3LA1_A
3VHT_B
4AS8_A
4EUL_A
4KA9_A
4KW8_A
4KW9_A
4L1I_A
4P1Q_A
4RH7_A
4W6B_A
4W6B_B
4W6D_A
4W6D_B
4W6F_B
4W6T_A
4W6U_A
4W6U_B
4W72_A
4W72_B
4W73_A
4W73_B
4W74_A
4W74_B
4W74_C
4W74_D
4W74_E
4W74_G
4W74_H
4W75_A
4W75_B
4W76_A
4W76_B
4W77_A
4W77_B
4W7A_A
4W7A_B
4W7A_C
4W7A_D
4W7C_A
4W7C_B
4W7C_C
4W7C_D
4W7E_A
4W7F_A
4W7R_A
4W7R_B
4W7R_C
4W7R_D
4Z4K_A
4Z4K_B
4Z4M_A
4Z4M_B
5DPG_A
5DPH_A
5DPH_B
5DQB_A
5DRF_A
5DRG_A
5JZL_A
5JZL_B
5MSE_A
5MSE_C
5MSE_D
5MSE_B
5NI3_B
5NI3_C
5NI3_D
6DQ0_A
6DQ1_A
6GQG_A
6GQH_A
6JGJ_A
1AJF_A
1L0R_A
1S0V_F
1S0V_I
1S0V_L
1S0V_O
271D_A
271D_B
2D2L_D
2NUG_C
2NUG_D
2PXQ_B
2XDB_G
357D_B
364D_B
3HOZ_P
3OY9_D
3OYA_D
3OYB_D
3OYD_D
3OYE_D
3OYF_D
3OYH_D
3OYI_D
3OYJ_D
3OYK_D
3OYL_D
3OYN_D
3S3M_D
3S3N_D
468D_A
468D_B
469D_A
469D_B
470D_A
470D_B
471D_A
471D_B
4BDY_D
4BDZ_D
4BE2_D
4E7K_D
4E7L_D
4ERD_D
4IKF_D
4PY5_B
4QJD_F
4QJD_H
4R89_B
4R89_F
4YHX_C
5CKK_D
5FRN_D
5MMA_D
5MMB_D
5NO1_D
5UOP_D
6D8F_C
6D8F_H
6D8P_E
6D8P_C
6D92_C
6D92_H
6D95_B
6D95_H
6D9K_C
6D9K_H
3HDI_C
3HDI_D
1XSU_A
1YN2_A
2MIS_A
2MTK_A
3AOI_Q
3AOI_S
3AOI_U
3B58_B
3B5A_B
3B5F_B
3B5S_B
3B91_B
3BBI_B
3BBK_B
3BBM_B
3BNR_B
3BNS_B
3CQS_B
3CR1_B
3GX4_Z
4G6P_B
4G6S_B
4M30_C
4M30_D
4OO1_S
4P43_A
4P43_B
4XIC_B
4XIC_E
4XID_B
4XID_E
5BTM_A
5BTM_B
5GUH_B
5LJ3_E
5LJ5_E
5UEE_A
5UEE_B
5XON_P
5XUS_C
5XUT_C
5XUU_C
6C8I_A
6C8I_B
6C8K_A
6C8K_B
6C8L_A
6C8L_B
1EXJ_M
1ZFT_C
1ZFV_C
1ZFX_C
2BCY_C
2BCZ_C
2D2K_C
2D2L_C
2FGP_C
2JEJ_P
2NPY_C
2NPZ_C
2OUE_C
2P7E_C
2P7F_C
3BNR_A
3BNR_C
3BNS_A
3BNS_C
3GS1_C
3GS8_C
3I2Q_B
3I2R_B
4R8I_B
4TUW_D
4TUX_D
4TUX_C
4TV0_B
5ZRF_D
5ZRF_F
1JS8_A
1JS8_B
5F9H_B
5F9H_F
6C63_C
6C64_D
1F6U_B
1NYI_B
1Q29_B
1RTD_F
1RTD_H
300D_B
301D_B
379D_B
3GTP_R
4GZY_R
4KZ2_C
4TUW_C
6MR7_T
6MR8_T
3VKG_A
3VKG_B
4QJH_C
4W5O_B
4W5R_B
4W5T_B
4Z4C_B
4Z4E_B
4Z4F_B
4Z4G_B
4Z4H_B
6CBD_B
6H0R_A
1G75_A
1G75_B
1G8N_A
2DP7_A
2DP7_B
2DPB_A
2DPB_B
2FIH_A
2FIH_B
2FII_A
2FII_B
2M2W_B
4HTU_E
4HTU_F
4HUF_E
4HUF_F
4KW0_A
4KW0_B
5BOM_T
6J4W_P
3NPQ_A
3NPQ_B
3NPQ_C
3Q51_A
4ZYM_A
4ZYM_B
4ZYM_C
4ZYM_D
5D6G_0
5D8H_A
5DAR_A
5DAR_D
5O60_A
5XYM_A
6J51_P
1EBM_C
1HW2_E
1MMS_C
1MMS_D
1N3C_C
1XPE_A
1XPE_B
1ZFT_A
1ZFX_A
2B8R_B
2BCZ_A
2D2K_A
2D2L_A
2NOB_C
2NOE_C
2NOF_C
2NOH_C
2NOI_C
2NOZ_C
2OIJ_A
2OIJ_B
2OIY_A
2OIY_B
2OJ0_A
2OJ0_B
2OUE_A
2P7F_A
2XHI_C
3AJK_A
3AJL_A
3B58_A
3B5A_A
3B5S_A
3B91_A
3BBI_A
3BBK_A
3BBM_A
3BNT_A
3N78_C
3N7B_C
4C8Z_C
4G6P_A
4G6S_A
4JRC_A
4JRC_B
4R5P_T
4R5P_E
5BJO_E
5BJO_Y
5BJP_E
5BJP_Y
5GKH_C
5T2N_C
6FN0_C
101D_A
101D_B
109D_A
1D43_A
1D43_B
1D44_A
1D44_B
1D45_A
1D45_B
1D46_A
1D46_B
1DOU_A
1DOU_B
1DPN_A
1DPN_B
1EDR_A
1EDR_B
1EI4_A
1EI4_B
1FFK_0
1FMQ_A
1FMS_A
1FTD_A
1G3X_A
1G3X_B
[truncated: 104,508 more rows]

## Sheet: PDB_chain_MG_5.0A
4RKU_J
3FWZ_A
6QV0_B
4QZX_I
4ZU4_C
3MG8_K
4R02_W
1TTT_A
3R87_A
1VKP_B
1YHL_A
1DG1_H
5KG4_A
2EIM_A
4DW8_A
3OEH_O
4UCQ_R
3RV1_B
2VCQ_D
4QWL_N
5MLV_E
4LLK_B
2BVN_A
1PO7_A
1VQ8_A
6BRF_C
5WH6_B
2PIS_L
3EHH_B
5CUV_A
5PN1_A
3FM5_C
5W5Y_O
5KFE_A
3EDL_G
1F2R_C
4XYM_B
3K9L_C
6HVR_B
2D32_A
2CFR_A
4M0A_A
2AE6_C
1YHQ_C
5DI3_A
6B14_R
2DDU_A
4YA3_B
5KTY_A
1Q54_A
2NXW_B
2ZEV_A
5LTT_H
3MI8_D
3GPW_H
6CZD_A
2ONE_A
9ICB_A
3G71_R
2OUK_C
3OAA_J
3J7H_C
1E4F_T
3GQ0_B
2VDI_G
6F7C_F
3PK7_A
4KS9_B
3MAV_B
442D_B
5T5I_A
2P2B_B
3PRX_D
4QVY_Y
1RKP_A
5T8T_B
5WDI_A
6M7O_A
4UMJ_B
5XD3_A
2OH6_A
6EER_C
5XXX_J
6DDC_B
4A3R_C
5L00_C
5ZEP_B
3V4S_B
4Y78_G
4UXO_A
2BR4_B
3CBQ_A
5NSS_D
3KX2_B
3VQV_A
4N8Q_A
1E79_D
5TZW_D
3I56_2
5LMN_W
2Q5Q_A
1IWA_K
4QV0_I
3IVN_B
2JJ1_D
3NTU_A
1K73_Y
5U00_A
5IYZ_F
5L5T_N
5DOU_C
3RO8_C
4TT3_C
1ZE1_D
5WW7_C
1MKD_K
5JJK_D
5JQG_C
3OYF_B
4QWG_L
2Q5J_B
4KB0_D
3BPR_B
1D2I_B
2LZV_B
4FMD_A
3IAD_C
2IZR_A
3TDD_V
1OHH_E
5XK9_H
2Q5E_H
3RS5_A
5AYR_D
5ZLC_A
2HN2_B
6H78_I
6O2S_1C
6FD4_B
1NA3_B
3FR8_A
6GOM_B
4JKD_A
6H4F_O
4Y8R_Z
1YHZ_A
2OCC_B
2Q7G_A
5L5P_Z
6BC4_A
3RBC_F
5TFI_A
1KP5_A
3FA4_L
6AK5_A
1Q7Y_K
3PIO_I
5H8P_A
6HUB_I
5WW3_A
2DER_C
3UG6_B
6G8N_I
5CZ5_G
1MOW_L
2BUF_E
6DUQ_E
6EKC_K8
5EZ0_F
5MQ0_6
4UCQ_Q
1F1M_C
1HQC_A
4EU2_V
5GIJ_D
2W83_A
2VOY_C
2X74_D
1GQQ_B
2BUF_C
3ZKB_H
1LON_A
4O3F_A
1S5L_D
6O2T_1I
4EDH_A
3CPW_I
4ZV4_A
3TTA_A
1NKW_N
1YIT_X
4YOW_C
1A16_A
4Y8P_N
5ND8_B
4ZT9_A
5FHF_A
5IAA_B
1VQM_W
6BQW_B
1BR3_B
3EE2_B
3ZKB_L
3CME_M
1YIT_0
2GM1_B
2Y27_B
5QJ8_B
1LFD_B
4IR9_A
4TL8_F
4YB7_B
6F4H_F
4KUX_C
6H78_C
4QBY_G
1J7J_A
3CW2_E
1EE1_B
2ONN_C
3J1E_O
3VQX_A
5OAW_A
1XPO_D
3SDI_W
1WC5_A
5CZ5_W
4G9O_B
3RCY_D
1VQM_X
2QA4_Y
2W6J_C
6DBZ_A
2PFQ_A
5OYA_H
5BPF_A
4AYM_D
2FJ1_A
5XKM_C
1YVY_A
5Y5Q_B
3CCQ_J
4UCX_R
1S72_B
2WZD_A
6CNL_F
4RNP_A
3H8V_B
3PDR_X
5N9Z_P
5T61_T
3PAW_C
6AW8_B
5WM1_P
5BTD_A
4UFV_C
5L5P_N
2CK3_F
6HTB_L
6C4C_H
2CV0_C
4YA9_L
5EDD_A
6OCP_R
1PB3_A
1VQ8_2
3HKZ_I
5DKI_I
1E0C_A
3H0M_N
3OEU_Y
1GUN_F
4NNW_V
5UGH_B
4PUQ_A
1IYI_B
5J0X_A
4HAQ_B
3OVA_A
6GG5_C
3DLH_Y
1ZCA_B
3RRA_A
4B10_A
5BWK_D
4MZU_I
1KD1_T
1CYQ_B
3KBK_A
4CH6_A
5W8V_A
4CP5_E
6J6G_C
5AIS_A
6D8N_A
6FWA_A
1XFV_A
4Q4Z_D
4V4P_AE
3TSU_A
3CPW_K
4DHS_A
4OHZ_A
2ZJP_B
4V9F_C
4DQI_A
5ENL_A
6B0L_B
5GON_B
3RYC_D
1FFK_J
3ITU_B
1B99_A
5CYK_B
5F3K_B
1Q86_B
6HVA_V
5YWX_A
5PIO_A
3N6Q_B
2FKW_J
5V9L_C
1VQ9_Y
3I8D_C
1E0R_B
4Q1S_N
3OE7_B
6CER_A
4LBW_A
3B03_A
4Y8H_I
5NJH_B
3HRD_E
4M5N_A
4KN6_A
1WCM_A
4Y87_B
6HUF_I
3H6O_D
5TYY_A
3TS5_D
1MKD_E
5BRN_B
1FVU_C
3SL5_A
5L5T_U
1M1K_Z
5DH8_A
3UJN_A
4QLQ_H
2AMC_B
1PT6_A
4LR3_D
2OX3_A
3VKJ_C
3T0L_A
4V5G_CZ
3B06_A
1TC1_B
4R17_U
3PK7_E
1CJT_C
4RKU_B
5WO0_A
4YXW_B
6D55_C
4ZO9_A
5NZS_R
5FG9_L
5FGG_K
4BAC_A
2BCS_A
5WI5_A
4P18_T
5EAS_A
3EB8_A
5IKN_E
6O2Q_C
3CC2_L
1Q9M_A
4PB4_A
4TPM_B
3LW5_G
2J0X_B
1Q7Y_U
4MFC_A
4F61_E
3S4Y_B
3AIA_A
3T9F_A
6FA5_A
3MP3_B
4EGW_A
3M00_A
5ILK_A
1VQO_S
3I3D_D
3K0C_C
1Q82_2
6HWF_G
3DY3_K
6H1J_C
5YZ8_F
1NMO_E
2P2M_B
1SJS_A
3X1W_A
4TO2_C
3BRE_B
4JSQ_B
3C16_C
4S05_A
5UK9_B
2PS1_A
1QXB_A
4IWH_B
5LU1_F
5UI8_J
1XCP_D
6CNL_B
5L5Q_N
1Q81_4
3FGN_B
6H4F_P
4S1I_A
4FAU_A
5EZY_D
4IL2_A
6CES_C
2ZJP_N
1JED_A
6CUR_A
5FPH_C
4Y82_Z
1SUW_D
1X6V_A
2YIN_C
1UN6_E
6DJL_A
5DG8_A
3D46_F
4V9F_X
4P18_N
4LX6_A
2QEX_Y
5MY9_A
1YIT_J
3FHL_C
5LR6_B
2HXY_B
2A8V_A
5C7S_A
3OLJ_B
2IO9_A
1YJW_L
4YFU_D
4QW0_Y
2W6J_D
5T96_A
3KDO_A
1CM8_B
4NCJ_C
4UER_0
4U67_N
5FQ5_B
3AP3_A
4X4P_E
5EWU_A
3UDT_B
6MZG_G
6NWA_Q
2O5J_N
3OEU_I
2FLP_A
2P9Q_B
3UU1_A
1Q3R_C
3VD9_C
3LQ6_A
3A1V_A
5L55_L
4AJG_A
3JBQ_G
3JZM_E
6MZF_C
4A9C_A
4QVM_B
6HW3_W
2FMP_A
2GPL_K
3N82_H
5F47_B
4JUD_X
5N8Y_A
1MP4_A
5LAI_G
5L5E_L
3J1F_I
5BXL_B
6BWD_A
5GAM_C
1NZZ_D
5AVN_A
4QWU_W
5ZAD_A
6CI9_D
4X0Q_B
6O2T_4O
3O69_B
1KIY_A
3EHW_A
4NO9_Z
6O2S_1P
6HWF_Y
3SLB_B
4QWL_U
5V3J_F
4UXJ_D
2UU7_D
1W2B_Q
4JX6_D
4HVY_A
5MGA_A
3UDS_B
5UUT_A
5DX7_A
5L65_Y
2OUY_A
1JNY_A
1YVE_K
1Q82_A
5UAL_J
4RAC_D
4RXR_A
2FKW_P
3F78_A
3WT0_A
6J2Q_F
4GK7_L
3LQ4_B
1Q15_C
3DYP_A
3C7N_A
6FCP_A
5YLZ_D
1XNJ_A
1PEU_A
4NO8_L
3H8J_A
3D2V_A
2WSE_1
1VQ8_R
4W84_A
4Y8K_I
3QXG_B
4DSF_D
2J86_A
3JAQ_I
6AXN_A
5OV7_C
4V41_N
1Q3Q_B
4Y8O_V
4Q39_B
4IIJ_A
1ICC_B
1GEG_B
4AQX_A
5MLV_D
4H4L_J
4QWL_V
1HJK_A
5LTT_K
5N5N_D
5ZW9_A
6FHS_D
4G5O_B
4IIJ_D
6AQ4_A
3INJ_D
4Y9Z_B
2GOP_B
5U7D_C
1NG1_A
4MUW_B
6FV9_B
4F3O_D
5VW1_C
6DDD_L
1WPB_A
6O2T_4D
5XA8_A
3J2T_B
4TQ3_D
6EL0_A
5U18_A
3H40_A
2BU2_A
5ZX2_D
3B03_D
1N34_L
6HPU_A
1S2T_A
4RJY_B
5AW8_A
2Z4W_B
3R76_A
5XW2_A
4QVW_Z
1Q97_A
1S1C_B
1OHF_D
5L5Y_B
4V4G_BM
3IAD_A
5PL9_A
5FW1_B
6EKC_S6
4GZ1_B
1SKS_A
4WEO_C
6HW0_G
2BQ1_F
4JX4_A
3NL2_A
3DFY_B
4X4T_C
6HWA_Y
5FGI_Z
1U90_A
1XJM_A
5KG6_A
1MH1_A
3BC1_E
1QK4_B
6FUA_A
2WSF_2
2PIS_G
4K4G_I
2ONK_J
3CD6_T
2D0O_C
2WF9_A
3HMV_A
4Y8G_Z
6AYV_B
6HVY_Y
2OTJ_0
5M5C_B
1Q3Q_C
1XFU_A
2VAN_A
2BM9_A
3IW3_A
1U5R_B
1VQM_3
6M7U_A
5KAI_A
3TS5_B
1LVC_A
4QV7_U
3A13_J
4LNF_J
5IIK_A
5NJ4_M
4IXR_J
4Y6V_I
1K73_G
5PJS_A
3RPZ_A
5ZCH_C
6DOI_A
3EFQ_A
1UAD_B
6DW7_C
4Y7T_A
4IXQ_A
4PJ0_A
2C03_B
1Y1W_A
7ICD_A
1X86_F
5L67_B
1AQ4_S
5Y88_W
3KDO_J
4Y8P_Y
4HXF_B
6J2N_5
3FMI_A
2BM8_C
4MZ5_C
4X04_B
6IXV_F
4LQJ_A
2EC0_D
4LNL_B
6FAW_C
4KPL_C
5PLF_A
6O2T_4E
3AR3_A
1LEX_B
1BMF_E
3KO1_H
6ETW_A
2PEY_A
4EYH_B
6AIY_A
6O2R_J
5XDX_N
4QVP_G
5P9R_A
4QVY_G
1MHP_A
1JYX_C
5NFZ_D
1GDD_A
5LUG_A
5L5Y_N
6Q93_B
6D0Z_A
3J6G_F
4HZ5_J
4LNF_D
5C1O_B
1IR2_U
5IRC_F
4TNQ_A
4MZ7_A
2J5T_H
6GEN_U
1XLM_A
3VD7_B
1QVF_E
4FXF_D
5L5Y_I
2JC2_D
6DHO_A
6DDZ_A
2F9R_B
4Y8S_Z
5JS8_A
3G3Y_B
6FA3_B
3MF0_A
4EG2_E
3ONW_A
5N9Z_L
5A94_C
6HUV_N
3PAW_D
1MUM_A
2Y09_A
3CC4_M
1ANJ_A
1J70_B
3G6E_B
2AUK_E
6EJ5_A
5JVH_K
6FVW_A
4C80_A
4INU_N
5X4Z_M
1W5C_D
4HHH_D
3HYT_C
4FMD_B
3F2T_X
3J6G_P
1VQ4_Q
4JSU_I
3BU3_B
5NJH_A
5L54_B
4A3L_A
4JT0_N
2QEX_2
1UBX_A
2IYT_A
5EYO_B
1XFY_B
5L6C_G
4V4T_BE
3CCE_1
3RGD_M
4QV4_Z
5XIW_A
2H28_A
4BNP_A
5ZCU_B
1XCM_A
2Q7T_A
1KBR_A
6EVW_D
3T06_B
1FFK_B
2RFG_C
5NG1_A
1MCZ_N
6RAV_BBB
5JCF_A
3SHY_A
2DCN_H
5XK9_B
1M90_4
1WPW_B
2W6I_B
3JAW_A
4TSF_D
4QWG_B
4BX3_B
1RBA_B
3RJG_A
5OM0_B
5VR7_B
6O2T_2N
5FGE_G
5HN8_C
3OJS_A
5L52_I
3IVN_A
5YWA_H
6G8M_Z
3CMA_0
4L9Y_F
1RSC_B
2XTP_A
1VQ7_A
6GMH_B
4QBH_A
1HUO_A
4KVD_D
1UJQ_B
1KJY_C
4AJF_A
4Y84_Y
1EW8_B
3L9F_B
1JJ2_P
1BIF_A
3TWA_E
2B2X_A
6DE3_A
2W1Z_A
4K4W_B
3SJA_F
3CCU_S
2GO5_1
5V0X_A
3DLL_B
2ANH_A
4MKG_A
5LJ3_C
4FZG_G
4UM9_D
5Z84_B
6HW6_W
4V41_D
6FE7_C
3RCY_B
5XMK_B
5KDL_B
249D_B
4NCA_E
3CCR_B
1RBL_H
1ZKN_C
3J1T_C
4EPT_A
2ZUV_B
1F3F_C
4YAJ_B
3G71_X
6K17_A
3FYH_A
3NZJ_U
1L8P_A
6EWZ_A
3HS0_H
3AR6_A
3MG0_G
4D4I_A
5OCK_A
5XIN_B
5IIO_M
3ZTY_A
3N80_H
3PCS_C
5E17_D
5BTA_H
5PL4_A
4Y8N_I
5INN_E
5FGA_U
1M35_A
3INL_B
5A1V_B
4QVP_Z
1W5C_C
3DYH_A
6BVM_A
5WS6_J
6BZ0_B
4LTC_L
1Z7G_D
2ZJT_B
5U8H_A
6B65_B
2GJK_A
4GK7_N
3AR9_A
6CVE_C
3R1M_A
4Z17_A
2MIE_A
3ZKB_C
4Y8U_G
3V4Z_B
1NR9_A
4KT0_M
4AST_C
5WSG_E
4HTZ_B
5A95_C
5IZL_A
6E20_B
6O2T_1R
4MY7_A
4QWK_W
5CQZ_B
2BDU_B
2O01_H
2ZPE_B
3AE0_A
1CJY_B
3AG1_B
6H6K_C
5L60_K
3ICZ_A
4V4B_B3
1GNP_A
3EII_C
2J4E_G
5Z3N_A
5DB7_A
1VH1_B
6CVF_C
3V9U_D
5GAH_K
1UNN_C
1WPN_A
4DHU_A
1ZQW_A
2NUE_C
5M5N_C
1YNN_D
6HWF_I
2WFA_A
4I27_A
2RGE_A
6NNS_A
3PKP_D
4OD5_F
3LY2_D
2C31_B
3FKS_L
5J1J_B
5U9H_A
2CHV_B
4V4R_BY
1XN0_A
4TMW_A
5FRO_A
4L9Y_B
1NZW_F
5M5L_B
3OAC_D
4H83_D
1LWX_C
6I9T_A
1DAM_A
4UHJ_B
2VUM_A
6FB9_B
3PUW_B
3SFV_A
5PJX_A
4V0L_B
3SLB_C
5ZF0_L4
1YI2_T
5AVW_A
6C4C_F
3DYP_B
6G8N_Y
1KQS_J
5HN8_B
3OPU_F
5MPA_6
4DBL_I
3A1V_B
2H0R_G
4XQ6_B
5BTN_H
1NLQ_B
4QQL_A
4JK7_A
5WE4_Z
5ARI_A
6QV1_C
5D0V_B
6DOU_A
2XO7_A
3M1V_B
3RGD_N
1G4P_A
1V55_O
5CGH_V
3MUT_R
5CGH_I
5J0O_A
5E85_A
3PL9_A
4HHH_A
4INT_H
3OSN_A
4QZ3_U
4Y8R_V
2DXI_C
3ZU6_A
3O56_A
1N5L_A
4J70_Z
2GHQ_A
5LMQ_W
1YJN_A
3CXC_Q
2RAR_A
4Y82_L
1VIZ_B
3R9K_A
4JKA_A
5K0B_B
1YI2_P
6B8H_F
1J70_A
1FNT_X
5TC3_B
3ORQ_A
2P2J_A
3IKM_D
1KZ7_D
4X4P_C
5BO2_A
5JTM_F
4QV5_Y
4IL6_A
1ALI_B
6HE9_H
4INT_K
6DU3_C
5GVE_B
4AOV_A
4F0G_A
3OFN_M
4HQO_A
5PA6_A
4G7H_Q
1RPL_A
2G50_H
2AA0_A
5HAT_H
1R0X_C
2AEK_A
3HO1_X
5NGM_AB
1B99_E
5F49_B
4E8O_B
2OVL_D
1ZYK_D
3NWB_A
3BWP_A
4GYZ_C
5A9K_C
1YS6_B
4Q4A_B
3CD6_3
5C4M_A
3BN3_A
4M53_A
5PMU_A
2Q29_B
1XLE_A
4I2J_A
6A99_D
3G4S_P
1HON_A
5DDY_A
4XIY_A
5A2Z_B
5A8W_J
6IEJ_A
4DC9_A
5QK8_D
4ZT9_C
6DDQ_A
4XGP_A
5ND9_L
4Y7W_G
6D88_D
1AQG_A
4ZO8_A
4HRD_K
1S2O_A
4QV7_G
3QBV_A
4TQ9_B
2C03_A
3CPW_9
4Y8P_W
3G7F_L
6CVF_A
1F6B_A
1YEY_A
1JJ2_J
4LUG_B
4RKU_1
2RF3_B
5ZCQ_B
6ARB_C
5GUK_A
5CGI_K
5DH7_A
4X81_A
4KQS_A
6FW3_C
5CA0_C
3V9U_A
1UPP_G
5PMX_A
1S0M_C
3THV_D
4BRE_B
3WXR_O
5XNL_2
3A36_A
5B1B_N
5BMV_D
5H1C_C
3J1F_E
5JHR_N
5DV2_A
4Y8O_B
6EKX_A
3EB8_B
4ZX6_A
3ZKB_I
4RET_A
5QJG_A
1JUY_A
3PVM_B
4FWT_A
5MVU_B
3DYF_B
3EQB_A
6AP1_F
5T9Y_A
6AWG_A
1O00_B
4D08_A
4FR8_C
6HVR_G
1KDN_B
4JK2_D
6N7I_C
4P69_C
4X4U_A
5PHB_A
6NQF_A
5HHI_A
3F9K_T
4TO3_A
3KKT_B
1K9M_B
3M1V_D
3CCV_9
5ZWO_F
2ZUW_B
4J49_B
3I8V_A
5WDR_B
5JNB_F
4OIN_D
5WVI_E
3CCM_K
1HBU_A
1UZ6_F
5PMG_A
3RTG_A
1BPE_A
5D6O_C
1Z0Z_C
5BXN_H
1NKW_L
3RBC_A
6H4F_Q
4YB7_I
3HND_B
5L5Q_L
5IIO_I
1CQP_B
5YJJ_D
2F89_F
4G5O_A
6Q93_E
4QWF_W
2BR3_A
2ONN_B
2V63_H
3KRC_A
8ICN_A
6IJO_3
2ZH4_A
6B8H_B
3EXG_U
5L36_B
4G4S_L
3DKV_A
4II7_C
2QA4_0
5E9H_B
3N2G_D
4V49_BJ
1ZYZ_B
5QK3_C
1PX3_A
5Z4P_C
1BOT_Z
6DPU_D
5ZCP_B
6O2S_1S
6HEC_J
4QZ1_H
1NK4_A
5X9G_A
2P3Z_A
6GVN_A
4Y77_K
1M1Y_F
6N2Z_B
3TIN_A
1E0K_F
3QKE_G
4V7O_AM
4Y8O_G
4G4S_M
1XLH_B
3M32_A
5Z4U_F
4QEH_A
3ARA_B
1K73_N
5ZF0_B3
1VQ7_R
3TWB_A
3F5M_D
3N1B_A
1L3P_A
5I44_U
3TUY_E
3RRH_A
3S4Y_A
2C8J_B
3OS1_B
1MPO_A
5NZR_F
1ECG_B
1JQV_B
5NKL_A
4NAA_B
1GEG_A
3FPA_C
5EUC_B
3IBJ_A
4QN0_B
3RBM_B
5EYP_A
4V4R_BF
4K9N_D
2OV2_H
4LNO_F
4QZ3_H
5YV2_F
3ZKB_N
5LQZ_E
1R2C_M
5L62_W
4P33_A
4NBM_A
4UB6_H
5JTG_B
4ZQG_A
3JCH_C
6HVA_H
3L85_A
3AQN_B
6O2S_3H
5L62_L
4YA3_U
6HFT_A
4HTX_D
5QJF_A
6O2S_1Z
5EJZ_B
1XXX_B
4G33_A
4BWX_B
1O00_G
2W2I_A
3AB8_B
5LHU_A
1QVF_L
6HWB_V
1Q7Y_M
2VCW_A
5ZC6_A
3ENB_A
2TCT_A
3LWN_G
5QJX_D
3TDD_G
1GQT_D
5WW5_C
2G09_B
1ZC3_C
5BXN_Z
2FKB_A
3VC1_C
3EHW_Z
1WPU_A
4JMH_A
3SJD_B
2QA4_T
3SL6_D
3MXA_A
5J0T_A
5YJJ_E
5PL5_A
5PIG_A
3OLJ_A
5P9N_A
4FAW_A
4V40_H
1DPF_A
4AJA_A
6GY1_A
3NZJ_W
4NO1_G
3R74_A
4Q45_A
4V40_C
1RBO_L
5BS8_H
6O2S_1X
6A99_C
1H8H_C
4AK6_A
2XH2_C
5AW0_A
4QV4_U
6GEN_V
3JCP_7
5B1A_B
4U5Y_D
1VQL_E
1XLI_A
4AQV_B
1ROR_B
4A3F_A
2V3Z_A
4HQS_A
1G4C_A
4FMB_D
4NHJ_D
5QK6_A
3C51_A
2P3V_D
3AGP_A
1AQF_G
1Q81_N
1U48_A
6OT0_A
5YEF_D
4ELU_A
1KQS_R
6DRV_C
1JJ2_0
5UZA_X
2XWJ_J
5K1I_A
1JPN_B
3CCM_3
5WVE_X
3EXH_A
4YMN_A
2Z2P_A
3M2R_E
4Y78_B
5L60_Y
5WY6_E
2YU9_A
4XK8_A
3WT0_B
5UJ7_C
2VNP_A
3MPR_A
2GOK_A
1HA3_B
3WU2_C
5DKW_A
2NVT_A
1FMQ_B
4WFB_Y
1P7B_A
1QZR_A
5HKK_K
6MZF_J
5L63_N
2VPO_B
1NZZ_C
4IRU_A
6QKZ_I
4NYM_R
2HT1_A
4DOC_A
3A13_C
4QV1_I
3RBC_N
4M1S_A
6O2S_4N
1L8P_B
5HHH_A
6DA7_A
3CCU_3
3REU_B
4E8R_A
6DOP_A
1EGK_B
4ZOA_A
5DG9_A
6MBH_A
5HAT_B
5XF9_D
4AAE_B
3CCQ_R
4F9A_C
4Y8Q_Z
6K1Z_A
5U05_A
6AYV_A
4WN3_A
4DAS_O
5FI0_D
1VQ4_P
4PAQ_A
1KC8_M
1NJZ_A
6NIC_D
5D0S_N
4DHT_A
3RYT_C
4R39_B
1ADE_B
2PS8_B
1II6_A
4YZ9_B
5A1H_A
5XDF_A
1KC8_C
2BVT_A
2HHW_D
4HCQ_A
4R00_H
3QML_A
2BEF_C
2F17_A
2Y69_B
1ZC4_C
3CF6_R
3F74_A
3MG7_I
5F05_B
3T5G_A
4HTZ_D
4YD1_A
4YBZ_A
4UMF_A
1P2U_A
3OEH_E
4HRC_L
3JAR_B
4Y84_B
4UXJ_E
1K6D_B
1KC8_S
2P8Z_S
3TFS_A
2VOY_D
1M1K_Y
6FVU_M
1Q82_Q
426D_B
5C1R_B
3N82_F
5EUC_A
3V85_A
1U2B_A
4C1I_C
6HVR_K
2DSC_B
2DYW_A
5NMW_D
2ZH5_A
1BU6_Y
5L8C_A
3QC5_X
3ME3_C
6EW0_A
4Z7G_B
1NA0_B
448D_B
3G58_D
2DYS_O
3V8E_D
6ET5_M
3U61_E
4YKP_B
1YHQ_S
3CCR_W
4FVA_C
6N9X_E
3LRT_B
1SHN_B
4G16_A
3ICK_A
5FP8_A
1DFL_W
4BR4_A
5TJY_A
6CU9_A
4BG4_B
5LXS_D
5IGW_A
1VEC_A
4FRN_A
5CYR_A
1MUW_A
2ZCR_A
3LY2_E
2XOK_C
2GYX_A
2FPU_A
2QFL_A
4PHL_B
5IGY_A
6HQB_M
2A7U_A
4YOY_E
1HTW_B
3RQ5_A
4JZY_B
4BX0_A
4TMX_A
4TNI_J
5XXV_J
6G8M_W
5MLB_C
4O1O_D
4NLZ_A
4I94_A
5UBI_A
1YHQ_P
2JIB_B
5HBR_B
5M70_B
3TEH_B
4QW1_Y
1BJZ_A
5L5Y_Y
5YJ3_A
3NZW_Y
4KTT_B
5ECH_D
1MOW_I
3K0F_A
3K9F_D
5GWK_A
5LUG_C
1KH9_A
5TXZ_A
6H2N_A
5A1Y_B
4AJM_D
5BNA_B
4UXJ_A
2HPM_A
1JFG_A
5LTS_B
3CKE_B
5L68_G
5KNV_A
3E0D_A
5MI3_A
6GWV_M
2G73_B
5MHC_A
4I55_A
4QZ0_K
1BGX_T
4AYN_B
5FGI_U
4V7O_BX
4JSU_Z
2QE7_E
3NPR_A
1VQK_2
2CHV_C
4QC2_B
2OKD_A
6FKF_B
3RV0_D
4IRC_A
2FN1_A
1Q2V_C
3J1F_B
1IAQ_A
1YJ5_B
3SHG_A
1ADI_A
5MCP_H
4B2Q_A
5FGG_Y
6D5W_Q
3B1O_B
6NMP_N
5EUC_C
4WZA_G
6A9F_C
4I0U_F
2M87_A
5QK1_A
1OCC_N
4UJ3_J
3T09_A
3B8E_A
3M2U_B
5BTG_D
1VQ9_0
5J04_A
1UEU_A
3OW2_O
1FQ2_A
2VG4_C
6HTP_U
5CBJ_A
1GEH_A
1VQP_K
1ZK1_A
5NP7_C
6FRK_Y
6AT3_B
5T5I_J
1HK8_A
3RCY_H
3D46_H
4HQN_A
3M30_B
5L5S_G
2DH4_B
4US6_A
6DPK_A
5LXT_B
3KX2_A
1HX3_B
5XKH_A
1IMB_B
1FT4_A
3RE7_T
2BY0_A
2ZRU_A
1M1K_2
4QW5_K
5W3F_A
6CYD_A
1XMY_A
2JI7_A
5VW8_A
2CLD_X
3KHO_B
2PLR_A
3KZI_K
2WSE_B
6IJJ_6
4YJ5_A
3FKS_C
5NJH_D
1PD2_2
5AXK_B
3A0H_B
5CGG_U
2OGN_B
4BQS_B
2BUF_H
5CA0_A
2WJJ_B
5CZ5_U
1MFR_V
3LTN_D
1NZZ_H
1VQK_E
3ZVM_A
5WHE_J
1VQK_1
5ZWA_B
5L68_N
3D2F_A
1ML5_O
4Y9Y_U
3GPJ_L
5K0L_A
4U0M_B
4V7O_BW
1YYS_A
3IRW_R
2DSB_A
4UXS_A
4V7O_BJ
5JVH_I
6HVT_Y
3A2Y_A
1EWK_A
2FN1_B
3OEE_F
3OW1_E
5AO2_D
4UN5_B
1ELN_A
5T61_B
6DW5_B
5AES_A
5MDX_6
3UJF_B
6ABM_A
6GOP_N
5YW8_F
4B5S_B
4HZ5_D
3Q85_B
5KG5_A
2XIS_A
5MUF_B
3VD7_A
6FKF_F
3U5Z_L
2QEX_9
5MDX_D
3KZQ_B
1YIJ_J
4EM3_A
6H77_A
1NK8_A
4M35_A
6N9U_F
1XMI_A
6HVT_N
5D6Q_B
3Q1O_D
6H9B_A
4I55_F
4RQO_B
4W5V_B
4QV9_I
6HVW_Y
3G6E_Y
3FKS_M
3KDJ_B
5O7X_D
3VPM_A
1BWF_Y
2VG3_A
4UFW_B
2X5V_L
3CUL_D
5UAC_J
3SQW_A
4QXU_K
4HAC_B
4TNJ_D
6FGJ_B
4Y6V_Z
4MN0_A
4IJQ_D
5L5Z_Z
6GYK_A
8RUC_A
5FG7_B
2BY4_A
4NB4_C
4AXD_A
3RGD_K
5DHK_A
5JUY_E
3UG7_B
6EW0_F
3HNS_H
3SEP_B
2QA4_B
2Z1E_A
5EZK_D
4A5Y_C
2VNP_B
5K09_P
4GMD_D
4V44_K
4CSU_9
4Y80_H
5HN8_D
3KRF_A
5MP9_M
4Y1N_B
2C3M_A
3M2U_E
1I9T_A
5KNL_A
5XUS_B
1NKZ_E
5KNP_D
3J3V_B
3GQ1_A
4BEB_D
2XGZ_B
5FIL_D
6GQT_B
4QLT_K
5AO4_A
4Q3A_D
6FJM_B
1ECC_B
4NB4_G
4QV8_K
3RTV_A
1N2K_A
6B4I_E
6GQX_C
3A1S_B
5VPI_A
2ONM_K
1U3F_B
3GYY_B
5LU2_B
4UE2_R
1ECB_B
2J59_F
4TO3_C
4ZOC_A
5IUM_A
3OXJ_A
1OYN_A
4ZTZ_A
1ZE2_A
6FVW_L
2OTL_B
1HQC_B
1YIJ_L
4LNO_D
2O8C_B
3T2F_A
2HQU_A
3NM3_A
1ZK3_D
4QWX_I
2HS4_A
5WW9_B
1VQL_T
1VKP_A
4YA4_Y
4DLW_A
4V4P_AF
4PYO_A
4TYP_A
4A48_A
5UK9_A
1D8C_A
6IJI_A
4XYL_B
1GOT_A
4Y8T_B
6MB1_B
4K10_A
3SV4_A
5AIV_B
4NO9_K
1HH4_A
3ZL6_B
5PM3_A
4V62_AA
6FJL_C
1G3X_H
5C52_A
5WSG_C
1ZON_A
6O2T_2B
3TJI_A
6DDH_A
4E2P_A
4DMB_B
1NVU_Q
5L62_Y
2YOR_B
3I56_3
4QCE_B
5WW3_C
4LNI_F
4FMD_E
4ZTF_A
6EKG_Y
4QV5_U
1GEG_C
461D_B
4LM0_B
2FM0_D
3H0G_A
1MO8_A
1O02_D
4JKC_B
2DUA_A
3W5C_A
5PMK_A
1BP7_B
1YDY_B
3OV7_B
2X13_A
6ASG_D
1XJQ_B
1WPB_H
5TZC_C
4GZM_A
1D2I_D
1RWT_G
3HB1_B
2WG6_J
5AO3_C
5UAJ_D
5NV3_G
2QTC_A
4LNF_G
3S8B_A
5KNP_A
3D46_G
3ATS_A
5YUW_F
4WFB_B
6BM4_A
4X0P_A
3G4S_0
3EH8_D
1OXV_A
4Z21_A
1XJE_B
4ZQE_A
1B99_C
3QUB_A
6N4J_A
4Y8O_L
4QV7_H
6C7J_A
1EGK_D
3UN4_B
5XKG_C
3MG7_K
4OWM_A
6N9V_A
2PZF_A
4ZO5_B
3C3B_A
5L52_K
4C8O_A
5L5H_L
3I1F_B
6NNT_A
5GQR_C
3CME_J
5E9F_A
3A8O_B
2VCX_B
6HVR_Y
2JJ2_E
[truncated: 29,414 more rows]

## Sheet: PDB_chain_ZN_5.0A
5ZGT_B
4TKI_C
1KS7_A
2IBI_A
3GAM_A
2L6Z_A
6F41_A
5CBS_D
5NT0_B
6FNO_B
4GX1_B
2JM1_A
4ZX9_F
2YD0_A
5UW8_C
2JD7_G
4LLK_B
3NLE_A
1W22_B
5WH6_B
5PN1_A
4UCK_A
6BMN_A
5ARF_A
5D29_A
1F2R_C
4MKP_A
5NBK_C
1EVL_C
3PNG_A
5VUS_B
1K6K_A
6A5R_B
2C23_P
6EXW_C
3PMV_A
1BIC_A
5O8H_B
4LW9_K
5YJ1_S
4IY6_A
4UCL_A
5EGE_D
4H2X_B
4UH7_B
3D51_A
3EYD_C
5T5I_A
1RKP_A
5AXO_A
2A0B_A
3CAJ_A
5UUM_C
4FVY_B
4IMU_B
5XDX_F
4ZY0_L
3NLY_B
1YOV_D
5WZ2_B
4C6P_A
4K1T_C
4JSJ_B
2QRA_C
5YBF_F
5NSS_D
4IUR_A
1GYG_B
4H84_B
5FT9_A
4WUQ_B
2JD6_1
5I3M_A
5TZW_D
3T8W_H
3QSU_N
4IHM_A
4X6A_L
3BON_A
1SF0_A
5Y88_R
3LMI_B
4FKC_A
4BY7_I
5H65_A
5U00_A
3D52_A
3TG4_A
5EW5_D
5WF7_B
4QOJ_A
1THK_A
1MKD_K
5T79_A
3OYF_B
1HL5_E
2HWE_1
5SXG_A
3RX7_A
3IVU_B
3IAD_C
2OPY_A
4ARC_A
5VJD_A
1TY0_A
2LV9_A
1BNV_A
6H78_I
1P6M_B
3WRG_A
4IFH_A
4L34_C
4BIS_A
2H4B_D
1JWH_C
5X51_X
5G2T_D
3UG6_B
3KH3_C
4WA6_E
3WL4_B
4F5X_J
2AFM_B
5UMH_B
6HKS_G
3B34_A
2QFD_E
3IC1_A
5X51_I
4QOD_A
5MQ0_6
4OJ6_B
5VXT_A
4C3A_A
4ZI6_E
1F1M_C
6GYM_I
6IQD_H
2X74_D
3R8B_N
3E1U_A
3SAV_A
1OEZ_Z
2XDD_B
4ZST_A
5A5Z_C
5KYN_A
3GTO_B
1Y1W_C
3ZJT_A
5HME_A
6FG0_B
6EEE_J
5IAA_B
2JD8_E
5N6Y_A
3P4V_A
3IJX_H
4Q4R_A
6H78_C
2BX9_D
4IQP_A
1LHO_A
4A7U_A
5VVB_A
1COS_A
6HLQ_J
5EHV_A
3UHM_A
3KQX_B
6FJV_A
3A6J_F
5XKM_C
1N18_F
4LEW_A
2JFC_F
1CVF_A
3L3N_A
4ZUN_B
3H8V_B
1U3H_B
6GYL_I
4ZLA_D
5WE0_K
1ED5_A
6F57_A
2QX4_A
5I8R_A
3VD0_K
3HKZ_I
6G46_A
1LZW_B
6CIM_A
3H0M_N
3E80_C
3KQI_A
4BZ9_D
1MOO_A
5OHA_C
5PXA_A
5N5Y_I
3OHI_A
5YIZ_E
3EXJ_A
1EVL_B
4YF5_C
5BWK_D
4R2Y_B
3HOY_L
1Y77_L
3QYM_H
2A4Q_C
5J4Y_A
4GX0_D
6AUZ_B
5VUO_A
5C5P_B
4Q4Z_D
1N06_A
3TSU_A
5F7P_A
2VWH_A
1VK6_A
3SOW_A
2Z8E_B
3ITU_B
5PIO_A
5AKQ_A
1GYN_A
2JT2_A
5FY8_A
1V4P_C
5M5Y_L
3VD1_I
1WCM_A
4Y87_B
4Z1N_A
3KMD_C
1MKD_E
6FYZ_A
3ZLI_B
2Z1B_A
3SL5_A
3VH1_A
3N6D_B
5M5F_E
5A7Q_B
4I9I_A
5AKW_A
6EEE_H
4RIU_A
1NLT_A
4RQN_C
1UXL_J
5LCM_A
4HLK_A
4BAC_A
2V9F_A
4TKI_D
5UO2_A
6CDD_A
6B79_A
6J4W_J
4OH6_B
1Q9M_A
4TPM_B
3PMX_A
1KEV_D
5FVQ_A
2QQG_A
3TIO_E
2Y2B_C
4GSK_A
5PY6_A
5K8O_G
5NJF_C
6QCI_A
4E3T_A
2P59_B
6HFI_A
5OQJ_M
5OH2_A
4V8S_AX
1NSW_D
6OV8_E
5M2Z_E
2JIJ_A
2ZP9_D
4RT1_B
2Z2B_A
6F30_A
4MUT_B
4BBS_B
5OD6_A
5UI8_J
3KEC_A
2YBP_B
5UYW_A
3OXK_A
6FOI_A
4ZX1_A
5GK4_B
4JCV_A
5C0L_A
4UCJ_B
2VUU_I
4LIK_A
5FVY_A
4UH5_A
4UTR_B
3B6T_A
3FYL_B
5N61_L
5L70_A
6DNU_B
2OD2_A
4CXV_A
3HFY_A
5ONQ_A
5PXQ_B
6ESQ_H
1ENF_A
2GBT_B
2XEJ_A
5VNF_B
4CTR_A
4JG4_A
5E6A_A
1I83_A
6HFR_A
4UWP_B
4MSK_D
6OAD_A
3T5W_I
4H0F_B
2ERP_A
3UDT_B
3OFI_B
2O5J_N
1A1Q_C
6QGB_D
1A1R_B
5LP3_J
4AJG_A
3UKO_A
3JBQ_G
3D05_A
5LBU_B
2XWZ_C
3SO7_A
5AMB_B
4YAD_B
5E7O_B
4L0T_D
2QDT_A
4MD9_N
4ZX9_I
6CJY_A
3QS9_B
3DPL_R
6CTY_C
5E4H_B
4KBB_B
5ZEQ_A
4UXJ_D
4LIM_A
4JX6_D
2JD7_K
2QJS_A
6MBO_A
3UDS_B
5EKX_A
5XWM_C
5FW0_B
2OUY_A
3H5N_D
5UAL_J
5O1E_B
6NH1_A
5MNJ_H
2NVZ_C
6H6Q_B
6MIU_A
5EF7_A
5YP8_A
2NP0_A
4UOV_F
6F33_A
5YLZ_D
1D0C_A
4CWX_B
1Q3K_D
2KU3_A
3F07_C
1EYW_A
3OX3_A
4XMZ_A
4GX0_C
4RM5_B
3NLY_A
2XXI_A
3V0B_A
4CBT_C
3CVD_B
3GTP_J
1HJK_A
1CB4_A
5IX1_A
5X6M_E
4PVO_B
5U7D_C
4MUW_B
5JNC_A
6FV9_B
6Q30_A
2AI8_A
1Y1W_I
5ZT5_A
1N5N_B
5EFN_A
2ZKY_F
3A6L_D
4CX4_A
5ZX2_D
3EH1_A
5W8U_C
4WCO_B
1MFT_B
3PD8_B
4AL2_C
3O34_A
2O6P_A
3IAD_A
3DQV_Y
2W22_A
5PL9_A
3L00_A
4JX4_A
3RC5_A
6FRZ_A
3T5W_L
5TXI_A
4JCV_C
3NLJ_B
1MQD_A
4CVG_B
2EIN_S
4FW0_A
2R7Z_L
3HMV_A
3US2_C
4K87_A
6O9L_L
4LEV_B
4H0D_B
2XWR_A
4L31_A
5IEA_K
3LRR_A
5U9M_B
5L3O_A
4UVL_A
2WEH_A
3SVQ_B
3GZO_D
5W7H_B
3N9R_U
4QTT_A
6AV7_A
4WVT_B
4QJW_C
2JD7_5
5IY6_L
3TSK_A
5PJS_A
5YTO_B
3VEK_A
1BKC_C
5D1C_B
3JWP_A
2VUT_N
5WMS_Q
6CSS_B
1Y1W_A
3C52_B
1I9Q_A
3SHB_A
5LLP_D
5D0K_F
4LTE_A
5CCV_G
1K50_A
3ZR9_A
5FJ8_I
3E0L_B
1ZTQ_D
5EH9_A
5PLF_A
6ETW_A
6AV0_A
2XSN_C
4B6F_A
5DPX_A
4E3H_A
6AQR_A
6ISO_K
5L9E_C
5PWC_B
3PHD_C
6J4Z_C
4CNW_B
1CAN_A
5DSR_A
1LGD_A
5U9U_A
5ETY_A
1GDC_A
6FQJ_H
6F40_L
5X1B_S
6H68_I
1KFV_B
3T74_A
3QZS_B
4HLM_B
2G7K_B
2G6N_B
3MF0_A
5CZ2_C
1ANJ_A
1GR2_A
2H6S_A
2AUK_E
5X4Z_M
5FIC_B
5PY8_B
4J3D_A
6J45_P
6NH8_C
4A3L_A
2J10_A
2NVB_B
2WFR_A
4J22_A
3GP1_A
1R8K_B
2B63_L
2KZ8_A
5JT7_A
4L10_D
3TIS_A
2OW9_B
4PNQ_B
5JCF_A
3SHY_A
1BS5_B
6BF7_B
2AFO_B
4EB9_B
5K5L_F
4R5B_A
2KJC_B
5CZ2_E
5I85_A
5AAY_A
5LY1_C
2OOG_C
5F3G_A
3O91_C
3CQZ_J
6GMH_B
3JWZ_B
4QBH_A
2NNO_A
5BR4_A
5UNT_A
4AJF_A
1EW8_B
1JK3_A
4FW6_B
3SJA_F
2WG4_B
4ZI6_A
5UO9_C
2ANH_A
4MKG_A
5YJO_A
3I15_A
2J20_A
3QBU_C
6FE7_C
4OKB_B
1ZKN_C
3K6L_A
4R7L_A
6CG0_B
1BDJ_B
3PTK_B
2WGX_B
3GTL_B
5G4N_A
5OWS_B
1OS2_B
5E17_D
5PL4_A
3U7L_A
4H01_A
4C2M_J
2XZF_A
3RQP_A
4IGM_F
2QQ0_A
6CED_A
3H5N_A
4ZX8_D
3N1F_A
5NHK_C
4TYD_H
4K4E_A
6NC6_B
5WSG_E
4HTZ_B
3UEJ_A
3H3P_S
5OWS_A
6MIU_B
5N31_E
6EE2_J
5PY6_B
6A5T_C
3EII_C
3GFB_B
3GAK_B
4BZ8_C
5C13_A
5EEM_B
6FOI_M
5ZON_C
5GAH_K
5V8P_A
6BWY_E
1OS9_D
4V1N_C
1YNN_D
3FEQ_B
4QIA_B
6HSG_B
1Q0E_A
3UA8_A
5H7S_B
6J4Y_M
1UXM_H
3LY2_D
6FI0_B
2PJ8_B
3LMH_A
1XN0_A
5FRO_A
6GML_J
2XXH_A
3F8E_A
5MK7_A
2ZVL_Z
5M8Q_C
2VUM_A
5PJX_A
4GIZ_C
5W51_C
6HKO_J
6F33_B
3FF3_A
3LS7_A
5VJE_A
3N67_B
4WAK_A
1Q17_A
4G8H_A
1MY2_C
4IPP_A
6DVN_D
6G5P_A
2FU6_B
3EWF_C
2TGF_A
3CVC_A
2OCU_A
4AI9_A
3F5J_A
6FI0_D
5FY1_B
2PMS_B
2J11_C
5XKP_C
3URN_B
5ZJC_A
5W65_I
3O56_A
5CLU_A
2JD8_A
3SW3_A
3T8W_E
4OJ5_C
4R7M_K
1I4G_A
5JTM_F
2DGE_D
1ALI_B
4BPB_A
1FNW_G
6NG1_A
5FLM_I
1MY1_B
3CLX_B
4UPQ_A
5UNW_A
4IWZ_A
1LHP_A
4F5X_K
5ZVX_A
3N9R_E
6H67_L
5V8U_A
2I2R_D
4ZX8_H
3HS4_A
4N9F_M
4ZY1_C
5PMU_A
5U0B_A
3KQZ_D
3SWH_A
5FXN_A
1BS4_C
6A5K_A
2KBO_A
5A8W_J
3GTJ_I
3S7D_A
6ISO_A
2WEO_A
3TE7_A
6H67_I
2A8C_F
1NS3_B
4B76_A
4ZY0_B
2YIG_B
4PUM_A
1I6H_L
6GYM_6
5FYI_A
2YU9_L
3E3I_G
2P59_A
3TEN_E
1Q2S_D
6FW3_C
4QOI_B
5PMX_A
4A63_C
3K5K_A
3A36_A
1PS7_B
4V7Q_AF
4Q7P_A
3TZB_D
4ZX6_A
5E9E_B
3UIG_A
4ZX8_I
4UW1_C
6EGM_A
2C6W_B
2IMA_B
5LY2_A
1L3N_A
5PZF_B
5K81_C
6NC6_A
3FAS_B
5FVX_B
4D08_A
3WL3_B
2ISG_A
4PKV_A
2EIM_F
4JK2_D
2YPT_E
1LB9_A
5PHB_A
1R2Z_A
3F9K_T
2MMH_A
3KKT_B
2J65_A
5AF6_I
3M1V_D
6AV7_D
3S2M_A
1HS6_A
3U4V_A
5ZWO_F
1BQ5_A
3I8V_A
3BVU_A
4OIN_D
4YWY_A
3DTE_A
2VME_B
1HBU_A
5PMG_A
6C3K_A
5YJ0_A
1LKP_A
2OPZ_B
5A31_B
2JD8_3
4QA3_B
1HL4_B
5UM3_A
5W9A_A
3DKV_A
2NSF_A
2H1L_L
4DIG_A
3N5T_A
2HBA_A
2YPT_B
1I3O_F
1PFW_A
3GLU_A
5M3M_B
1CRM_A
4HYF_B
3CR9_A
5ECG_A
2Z35_B
6BLP_B
6DVO_A
1I4G_B
2R74_B
3M32_A
6AV5_A
2F6N_B
1M9Q_B
3NOS_B
1QM6_A
2O4H_B
4WNU_A
2B8T_D
4LLF_P
2EIJ_F
3OS1_B
5FYQ_B
3MDJ_A
3IBJ_A
4U01_M
1OEZ_X
5PXC_A
3KM2_F
3CM2_F
2Q5B_A
5KKQ_A
2JD7_2
3UEJ_B
3T5W_G
3TBK_A
5M8S_D
4HTX_D
2EG7_B
5IY7_M
4UOV_E
1UXL_H
2W2I_A
1UZE_A
2GU2_B
4RGZ_1
5FUP_A
1GX1_A
4RQM_A
2O4Q_P
1PE7_A
3GTV_C
5FNY_A
4LUW_B
5N4T_B
5EBB_A
3SJD_B
3SL6_D
5PL5_A
2WHG_B
1OBH_A
5PIG_A
3PDN_A
5SVI_B
3N6F_B
6EE2_H
1J2U_C
5HRT_A
2R74_A
5M78_A
1ROR_B
3UFS_B
4A3F_A
3CS2_A
2EIK_S
3DCG_E
4A2X_C
5G5L_L
3SVP_A
2OQ4_B
3NLG_B
1SXN_A
2VQQ_A
5PZD_B
3WOK_B
2F5N_A
5K1I_A
4XLZ_F
5LRJ_A
4CQF_C
5A25_A
3JWW_A
2YU9_A
3UFP_B
2Z7K_A
4R2P_A
5U9T_C
4D18_M
2JD6_4
6C89_B
2NVT_A
4QBQ_C
1Z9T_A
4A39_A
7GAT_A
4L0S_D
5MGT_A
3KM2_C
4N4E_E
2PE3_B
3LSL_D
1R6A_A
3G76_G
1UXM_L
2B4Y_C
5B78_A
4OK5_B
5TFT_A
5V1V_D
5PXX_B
5X16_A
5FNM_A
6GRI_1
3QSV_B
5LLO_A
2Z1V_A
6A5L_C
6G46_B
4EYL_B
3OCA_B
3VDU_A
3MX2_A
1U43_A
6CEC_A
2JG6_A
4HTZ_D
6BV2_A
5PWZ_A
2ZP8_I
4UXJ_E
6DS2_A
4AGQ_B
3UR3_C
5O8H_C
4FKE_A
3N9O_A
2XX1_C
3FEQ_A
5CBM_H
3O94_A
4A3L_B
3P3J_A
5N5Z_I
4C1I_C
3QBE_A
4BN5_F
1ZLI_A
4ZY0_D
4OFC_D
2DWJ_A
5L8C_A
5OGJ_B
5WH1_A
3UWX_B
5N3V_E
1IM5_A
6GX3_A
3G58_D
4K13_A
4JSE_B
5FZ5_W
3SPU_C
2IWA_A
1DS5_H
4Y6L_A
3G9J_B
5FP8_A
3F6G_A
2AF2_B
5NWG_H
3WOO_B
5JNA_B
4R2S_A
3GLR_A
6H34_A
4D1P_B
6DXT_B
3LY2_E
1P6L_B
5GMK_T
6B7Y_B
2FPU_A
3H0G_V
1SOS_I
4PHL_B
1KBP_A
5AEN_A
3H3V_C
2X0W_B
3N66_A
4TOR_A
4J3M_A
6EE2_D
3JWW_B
4TPH_A
4OJY_B
3S1M_I
4Q6F_D
3GLT_A
3TEO_P
3N1O_A
1RGQ_B
5UOA_B
3C5K_A
4P4E_A
2GBW_B
2VQM_A
1KH9_A
4AJM_D
3E3H_A
6AUU_B
4UXJ_A
5AL2_B
4B75_A
2HPM_A
4HOM_A
5NJB_C
3E0D_A
5JSW_A
3NY3_A
3B2Z_H
3UR2_A
3GZU_E
3DLN_A
2JD7_0
2Z0I_A
6F3B_B
4AGN_A
3DSU_B
1YCS_A
1N1L_A
6NH3_A
3CM2_C
6HLS_I
3RNN_A
4AWZ_C
2M30_B
1UGB_A
6FOI_K
3SDF_A
5OHI_A
4Y6Q_D
2Y6C_A
4V5X_CG
3PTQ_B
2UXA_A
4U01_L
5ETX_B
5IIC_B
5FPF_D
3F6M_A
5XKX_A
5M64_B
2AL5_A
1DVB_A
1JQB_B
1LZZ_A
1R4M_D
6EEE_B
2E2H_J
3M4W_D
6A5L_B
6CYD_A
4C4M_A
2XX7_A
4FGL_A
5ZWO_U
1XMY_A
4J4J_A
2G6O_B
5A3B_A
6FF9_B
2V9E_A
3NLD_B
2AL4_A
4OH2_C
3MJM_A
5F6Q_B
5M0S_A
3L20_A
5NHK_A
6AV6_D
1SXT_B
6FZC_A
5M61_E
2C6N_A
4MSG_A
4V2Z_B
3T73_A
1PWV_C
4OV7_B
3HOW_I
2F7O_A
1H19_A
6NH6_D
4PQ7_A
2JD6_6
3UCM_A
4X4M_E
4A3J_B
5G2T_A
1SOS_F
4F2Q_A
4MCN_B
3ECU_C
4WNV_C
2WWY_B
6H77_A
6FPU_A
6AV1_A
3O39_B
4W5V_B
2ORW_B
2HAN_B
2FV9_A
4CU1_B
3QN2_A
3S1N_I
4BXJ_B
1U5T_B
4JLW_D
2C2U_A
3BLB_A
3TEO_C
6BNE_A
3QBD_A
2OQ4_A
5UAC_J
2VME_F
1GL4_A
4UVP_A
3FCZ_B
5E3H_A
6GYK_A
4AXD_A
3LMI_C
5JN8_A
4UI5_D
3K7I_B
1R9S_C
3UG7_B
6NGD_B
2VQV_A
1PWW_C
5EZK_D
5VNL_A
6FS3_A
4U2R_A
2XX1_A
5X6G_A
2E2I_L
3T7E_A
2GBT_C
3QND_F
4CBY_B
1PU0_A
5GK8_B
2JD8_R
4OH2_D
5PX4_A
3E28_C
3PN2_A
4GAT_A
4GH3_A
5MF0_A
1EH6_A
1TWH_L
4NTK_D
2DJ2_A
3J0K_B
4KZU_B
1OYN_A
3KM2_M
6AUT_A
4QA1_C
2ILP_B
1LB8_B
1ZVL_A
5AL4_A
4RFL_D
5LSY_A
4PBE_G
4TYP_A
2GB5_A
5A1L_A
6IJI_A
3CI8_A
2VES_A
5KL3_A
5YPM_B
3OVM_B
4ASK_B
3GQF_B
5PM3_A
4CAQ_A
456C_A
5NM9_B
2NMX_A
2LXH_C
5C13_C
2J20_B
3E50_C
4ZY2_I
4ZTF_A
4QA0_A
1XGE_B
3ZGO_C
4LM0_B
2FM0_D
3H0G_A
4COM_B
4BCY_A
5EX0_A
5VUW_A
5PMK_A
6ASG_D
5TZC_C
5D7P_A
1LHP_B
5W97_F
5LP3_H
4GX2_D
4WSN_M
5UAJ_D
5PY4_A
6BM4_A
4D1O_B
5AMH_A
5I4O_B
1TB0_X
4IBT_A
3G04_C
6C7J_A
2X7U_A
6FAG_A
2AKF_C
2DX8_A
4ZO5_B
2NNS_A
3PHD_A
2E2I_J
6EDB_A
3LJM_B
3DVB_A
4XN8_A
5OT2_L
4I9I_B
3K0V_A
2OQ7_B
5Y88_N
1W3S_A
3RTR_B
3FH7_A
5A3A_A
5TIB_A
1S2Z_A
4PNQ_D
2QFB_H
4X6A_J
5ULK_C
3JR3_A
5TDD_A
2WFP_A
4YWL_B
5W66_I
3IKF_B
1G48_A
2NVX_C
1KQ2_A
6GMH_L
1HEI_A
5PX2_A
5IY8_J
3Q9B_K
1UXL_A
3FHY_A
3KNR_C
3B7D_C
2JAZ_B
1TUP_A
5PZA_B
4BE0_A
6EGN_A
4L0Q_B
3KMC_B
2H1L_W
1BSZ_A
4EZH_B
5IY9_C
6FEA_A
4LLJ_A
6G90_H
2QJS_B
4LO9_A
4POG_G
4UXI_A
1XI2_B
2CBB_A
3PAO_B
5YEF_G
4S1Z_F
6CDB_B
4UVV_B
1K3W_A
4BHI_A
3LSL_A
4U9G_A
5UYH_A
2KFT_A
6BQF_B
4BDZ_A
3G4I_C
2X7S_A
4GWN_A
3NLR_B
3SI0_A
3O90_B
1GGQ_D
3B7D_A
3SAR_A
5N8S_D
3JT9_B
5D9Y_A
3OSL_C
4BUV_C
2AJI_A
5WE0_E
4GUY_A
2X78_B
1B7U_A
6GHX_A
1PTW_D
5AMA_A
3UCN_A
5VVR_B
2GZI_B
6H4X_C
3H5A_D
5TBZ_I
2X6S_C
4Y52_I
2XMJ_A
2DH3_A
5KU6_D
1KOL_A
4R7M_A
6DRD_L
5PXM_B
2I3C_B
2IF9_B
4FU5_A
3Q7B_A
2K2G_A
4A63_K
2JG4_B
3HOX_B
2R7Z_B
2XX0_B
4CWW_A
2VR6_F
5IY0_F
6BM2_I
6QG9_H
4YGJ_A
3CRB_A
5LP3_B
2YX1_B
1SN8_B
3L2W_A
2QV1_A
4XM2_B
5AAZ_A
1S30_A
4HDA_A
2Q8D_A
6B4D_A
4AVU_B
2PW3_A
2EVQ_A
1I4P_A
4B71_B
5GK5_D
4BAC_B
3GZO_I
2Q8C_B
4JH9_B
5BWZ_A
5WOB_C
5O8H_A
4K5P_A
1XN0_B
6EVJ_B
3Q9E_L
1OEK_A
3GLS_F
4AQJ_A
1NIJ_A
4QYD_B
1O58_C
6MJ7_A
2HC9_A
5JEY_A
3P76_A
2JBK_A
3S1Q_L
5TH4_A
3JVH_B
5PX8_A
4AGQ_A
5PHH_A
5LU6_D
6EO0_B
3OHI_B
5D1C_A
4MAH_A
3E7J_B
5JMX_A
2ZKY_C
6OY5_D
3MUP_D
5PYY_A
5YI2_J
6H4T_D
3FDG_B
4UVS_A
1WEU_A
4XNW_A
2VPG_A
5TBN_A
3PZC_A
2XX9_C
5ZJ8_A
5E2R_A
4U7F_A
3NLX_A
5E4H_C
5WR4_A
5PXV_B
3FAT_C
5ZMU_D
3HOX_J
3UED_C
4KJD_A
3F0F_C
6HRQ_A
4KCQ_B
4MRW_A
1OS2_D
1MQG_A
5WZ1_D
2NUP_B
4LY4_B
3MBM_C
3S17_J
3TP2_B
5PXI_A
6G63_G
1FR7_A
5FWE_B
4Z8X_A
5YPB_C
3W20_A
3VRH_A
3OYD_A
3L2R_B
2HJH_B
2QV1_B
1JCH_C
3QZC_B
1EBO_B
6J50_L
6FEV_B
5EFB_D
5VNJ_B
2G9Y_B
1T5X_D
3G9P_B
5CCV_C
3HSO_A
4B56_B
5CRY_A
5PMQ_A
2P76_G
2XSS_A
1ZSA_A
5E69_A
5C2H_B
5X4Z_V
2KSG_A
6NH5_B
3O7A_A
5NWC_H
5CBZ_B
6GXA_B
6F8R_A
5WH5_B
4IGN_F
4I15_B
6O9L_J
5A2S_B
2ELU_A
3MWT_C
4MTZ_A
4YWL_A
3E1V_A
3RHU_A
4OFC_E
5KJN_A
4UWO_B
6FTW_B
5ZG2_A
5HLV_A
2AMT_F
2V4C_A
4XY2_B
3E4Z_B
5LTZ_B
1TJE_A
3GV4_A
6NUE_J
4JLW_C
6J4X_M
4FKK_A
3KNX_C
4QKI_B
3KNR_B
1FJU_A
6CVY_A
5DYJ_B
1S39_A
4OND_B
5TFT_C
3M1V_A
6NMP_S
3BUD_A
5FPV_A
5FPY_B
3S1M_C
5O9A_C
3K5K_B
6A5L_J
1JOB_A
3B7D_F
4KNN_B
3NLK_A
1N25_B
6GGC_B
5FJ9_J
4E2Z_A
2GYK_F
3IJX_B
2H1L_O
2NNX_C
5AXP_A
4LHI_A
3A36_B
3MZC_A
3LVZ_B
6J51_B
4BUP_A
5W65_J
3E80_A
1XWY_A
6C7J_D
4GD4_B
5G0J_A
4NYY_C
5O2F_B
6NFT_B
3DBL_D
4MSC_B
5CBY_B
5EQR_A
5NM9_A
3GTV_B
2B63_I
3KBP_D
5LP3_K
6FJ5_D
1QNT_A
3SBJ_A
6B70_A
6BN9_B
5PYP_A
4ZYQ_L
4B6E_B
3A1B_A
4MUR_B
2Z7U_A
6MSC_B
3UX3_A
3H9Q_C
1XK4_F
4BE2_A
5V8P_B
2JD8_D
6DS2_C
3B6W_B
2KFZ_A
5K8P_F
3V3G_B
3E3G_E
4EC4_B
6BQF_J
5U0C_B
1QUP_B
5K48_A
5DYJ_A
5M5Y_A
2E2J_A
6J4X_V
1XB1_D
4IFH_B
1KFQ_A
2VUU_O
2XBM_D
3O0E_N
2R27_A
2NVB_A
3GPP_A
1GW6_A
2WOJ_C
4G9Z_A
5PK9_A
4N9F_V
6EE2_E
5JT6_A
1D8Y_A
3A1Z_D
4A3C_L
6HQY_C
3EG9_A
5PMS_A
4L2G_C
6NH2_B
4K0J_F
3SCV_B
1PTM_A
3EHX_A
4C6D_A
6FMN_A
3G9I_B
4OOR_B
4H2X_C
6H4Q_A
4IGN_B
4JH6_A
4GNE_A
3GTT_B
5LE1_A
6GDC_A
6CYB_A
1CAZ_A
2G6K_A
4AIA_C
4GZN_C
1WAA_F
1MOX_D
1XC8_A
4MSA_B
1EU3_B
4X67_A
5PWD_A
2AQV_A
6IU5_H
5PLQ_A
5OH3_A
2GBV_F
3NY1_B
5UW8_G
2DFV_C
4QBI_B
3N5S_B
3K7G_B
1RZE_A
2R92_L
5FI9_B
1LQW_A
2ZED_A
5OFA_A
1J37_B
5VUZ_A
4ZXM_A
2PU0_A
4U3E_A
3T84_A
5LLH_A
3J81_L
4XRN_A
5FY7_A
5YHO_B
5XZC_E
4C39_A
3KR5_E
6G0Y_A
3J9S_A
4P9C_I
6ID1_N
6BQF_L
6IR9_B
2Y2C_A
1H9Q_A
3NHY_A
3WL4_A
5GM6_E
3B90_A
6ME7_A
1Q63_A
2XDD_E
4QKH_B
3MO2_D
6TLI_A
5V6X_B
3FCA_B
2BG2_A
5PJ2_A
2HWF_1
5WGP_A
5H7S_D
5YLZ_G
5WCG_A
5YIZ_K
6GYK_B
5K02_E
1MM7_C
4IAO_A
4GNG_D
5C2O_A
2I3V_D
1YHU_N
4ZY1_E
3JT6_B
4UF0_A
2XWZ_D
5ZI7_A
5FZ0_A
5B5P_B
5FWJ_B
5PX0_B
5PWI_A
4V3V_A
4MZR_C
2NWJ_A
3K35_C
5L95_B
1JW9_B
3QLN_A
1C26_A
1IE0_A
4OV7_A
3OYA_B
5ZWN_R
5NI4_C
6B9P_B
5E6J_A
5B5P_A
6JKW_A
3KJI_B
5ESB_A
5LSZ_A
6BTN_A
5GAN_W
3CSQ_C
4MS0_B
6NHD_B
6D6V_D
5YPF_D
2G54_B
5YFC_A
4DVI_B
3F9K_H
5DH5_B
4F5X_E
3TIS_C
5DOB_A
4Y6Q_C
1R4M_B
5CU5_A
6CFN_B
3OYB_B
2CKF_D
2EIJ_S
3MI3_B
5FYW_A
5KU6_B
4UI5_A
5IY7_L
5KJL_A
2JD8_V
1CVE_A
3T9O_B
4W4O_C
3AMJ_D
2Z27_A
6H4U_D
2MBV_A
4PVO_A
4HWR_A
3S4T_D
2PJ0_C
4P0N_B
6CW8_B
5YBF_B
6BF9_A
1L0Y_D
4HLK_C
1G3F_A
3KR5_H
3EWC_A
4V7Q_AG
5VMZ_A
5E7O_E
4RGQ_D
2YXT_A
5AGM_A
4MBS_B
2H44_A
3CT5_A
2BOA_B
3WF7_A
6H38_A
6AO1_D
2VUT_I
2X0U_B
2GD8_A
2QMZ_B
3KEJ_A
3RZD_L
6F8X_B
2NVZ_J
3MO5_A
1DS5_E
2BA1_A
6NGI_B
1CA2_A
5JN9_A
3DGV_A
5W2M_J
1DY8_A
2OQL_B
5YHK_B
6FHP_D
6ES1_A
2PIY_B
4CX3_A
4ZY1_L
3KH3_J
4GSK_B
4WCO_A
5X51_V
3O70_A
2AI8_B
4NYY_D
1IF6_A
5AMI_C
4RMG_A
1B66_A
6CAC_C
4NXO_B
1UGC_A
3UJP_C
2WAD_A
5MAR_A
3VPE_A
1BSZ_B
6NGW_B
3JX5_A
3O35_A
5F98_K
1XXE_A
4U01_A
5NVE_I
4LH8_A
3W2W_A
3A6L_B
2EIN_F
2R1K_A
3UNG_C
4PML_B
6FQE_A
6F75_A
3N9M_A
1IF7_A
6BLP_J
4BXZ_I
1PWW_A
3ILU_B
3CQP_A
4JSG_B
3GZU_L
4GYQ_D
3BUI_A
6A5P_C
5HLV_E
2FPR_B
5YQM_A
5PNN_A
1NTO_D
3GLS_D
6CFN_H
6B3Q_B
3UX2_A
5K83_C
3E6U_B
1N4S_N
6FW3_A
5IY5_S
1YQN_A
1ZZQ_B
3M1K_A
6HU0_C
1TWC_L
2OPF_A
5N6F_A
3F0D_C
5VO8_D
6H78_G
2Q4Z_B
6FFK_F
3G45_A
3K35_D
3MNJ_A
3MWP_C
6HU1_D
5U7J_C
3A9J_C
4ELC_A
2WC0_B
4MD9_C
5OHB_C
5GQ1_A
3Q9E_F
1XOS_A
1GAU_A
1RK7_A
2LVU_A
3FUM_A
4BJ4_B
3O36_B
1SOS_E
2XHL_A
5TFT_B
2B8K_L
5YEG_A
4FIP_E
5TXI_B
5NOH_A
3FC5_A
2NZ0_B
5C4A_C
3GAM_B
3HYG_A
5YBG_B
3OY0_A
4TK5_D
6FFK_A
3FHX_A
4CBT_A
2V43_C
[truncated: 19,049 more rows]

## Sheet: PDB_chain_CA_5.0A
2DTU_D
4BWE_B
2P4P_A
3EUB_S
1OIM_A
5NER_A
4V7Q_BK
1POB_B
1DPG_A
3RYD_A
4TKU_D
1UMN_G
4E6I_B
6EBO_B
3WQR_A
2RIW_A
1RF0_C
6DBT_E
5KG4_A
5B66_A
2XWG_A
2J78_B
5B66_O
5IWB_A
3NVY_A
1G97_A
4PLQ_A
2XKQ_K
4B9B_F
3KXZ_A
2K1W_A
6N24_D
4IXO_A
2DPX_B
2BW1_H
2EYJ_A
6CRD_G
5JTH_B
4UHM_A
3MIW_G
1FZ8_A
1PO7_A
3UKR_B
5WSU_B
4FTB_C
5KFE_A
2MHP_A
3L84_A
5CX1_G
2ZTL_B
3MQ6_H
1HT3_A
3HR4_B
3KL0_A
2WNU_D
6BGJ_B
1OPO_C
1IJ6_A
1EY0_A
5WTP_C
1QLS_D
6MUD_A
3Q5G_A
5WJH_A
6O20_C
2DDU_A
5N6T_B
1EAI_B
1I2Y_B
6FC3_A
2HYW_B
1PSH_A
2W55_D
2XJM_K
2C23_P
3IYG_G
2ZRQ_A
5AEI_C
2RO8_A
4MTO_C
4FSJ_F
6FB5_A
6DNS_A
6FHP_A
1DJG_A
5YF1_B
5VPK_B
1H94_A
3R6E_E
3RMC_C
3MQY_A
5LJI_A
6FIG_B
2ROA_A
2W14_A
1YRT_B
2DY4_B
3GT4_A
5YUB_A
3M81_C
1NCH_A
2R2I_A
5L8B_B
5FKY_B
5T7P_B
3JQL_A
1QE5_A
5MFL_A
3VMK_B
4J9Y_R
3GPE_A
2XJM_I
6E09_C
6M7O_A
4LOS_A
4DTS_A
3AHI_A
1FWV_A
1XVD_B
3Q4L_B
2NOH_A
1STD_A
5WPL_L
5ABF_B
1QTX_B
1O9R_D
1WC1_B
4K3O_B
5D9N_B
4MVQ_B
3N55_A
3EWV_A
3GWZ_D
2M9G_B
6INT_G
5GLN_A
4V1K_A
5UZ9_K
6ADI_B
2XM2_B
4JUB_D
2QOG_D
4UX8_B
4UG4_G
6C4Q_A
2HCK_A
1TRP_A
3F6E_X
5XAU_A
2KUG_A
3VRY_A
1XBI_A
2VZV_A
2VZ1_A
4FTB_A
4LL2_B
4KP7_A
4WCM_A
3CB3_D
6OV8_C
5KAF_C
1GYG_B
5YL0_D
9EST_A
4KHW_A
5BVH_A
6N29_A
3K6F_B
4Q6O_A
5MFM_A
2FOB_A
2DFS_P
4WDR_A
2UX1_J
4XW2_A
3IW4_B
1IZL_A
4P7O_A
5CX1_E
2HD4_A
1G1Q_B
4G1M_B
4LTP_B
4HRE_B
5H4Z_A
2QVM_A
4EJX_A
3S94_A
1CDL_A
1SUV_B
3BL8_B
3LC3_A
5HK7_D
1B4N_B
4WDQ_A
5VCO_F
1D2I_B
4Q6Q_A
1UVP_A
2E22_A
3RVV_A
6QY3_B
3D1G_A
2ZYS_A
5L0Q_A
6DRJ_A
2L35_B
4TKU_B
2O4V_C
6RFK_S
2O7M_B
5E3T_A
5WOA_A
4ODG_A
1BHO_2
6FSN_A
2DFS_R
1O9R_B
4RO0_K
5TH3_A
4HP5_A
2ZP0_L
1WCF_A
4B7R_A
5KJ4_D
5L89_D
1W91_H
3NOI_B
1LOC_C
1NCI_B
5XNM_A
5MU3_D
6OAZ_F
2D0P_A
2ZZX_C
4B7M_B
5HO0_A
3RGN_A
1KKL_C
3CQ8_A
5CCI_E
1XFX_P
2ZRT_D
1CX8_G
4ELE_B
1FZ6_F
2IWW_A
2LP2_A
1LGB_A
3BUX_B
2V15_F
3GZT_O
3AAK_A
6BRI_D
3MTY_A
4J2X_E
6C62_B
6BDZ_A
6M9K_C
4RO0_B
4ND9_A
4KD3_A
3TB4_A
5XTW_G
4P7O_B
2AFI_A
2IVZ_A
2WC3_D
6HCS_C
1MOW_L
1W5C_T
5GQQ_D
3M83_C
5SVE_A
5KAF_F
4NUM_D
3C4P_B
4WMA_D
5F2I_B
2GT4_C
3L1Q_B
3T3M_D
3QSB_B
4M6W_A
1G8K_A
3UKU_B
6EBZ_A
4QAW_G
3N1O_B
2P9N_B
5D9X_A
4ELE_C
2IWV_B
3DXM_B
1BP7_C
2XJN_I
6B8N_B
4X0P_C
2RMC_A
3L89_S
5IWO_A
4LG0_A
6E09_A
3TSI_C
3RBZ_A
6F51_A
5M1S_B
5IGV_A
1WC6_B
3F01_A
1K9J_B
3GZT_L
1A03_B
5J3X_E
3ELA_L
3NXW_A
2P5Q_C
1EEX_L
3FCS_D
5VEQ_A
5KJ8_K
1CKL_F
1LGC_F
1LOD_G
3N9V_B
1BHO_1
4WMB_D
3WX7_B
6IAE_A
2DG0_G
1RFJ_A
5LK5_F
2CHO_B
1OFS_A
6BZ1_F
5H2T_F
5KOH_A
1YR5_A
5IWO_C
2GSY_Q
2M7M_A
5ZJ6_B
4WA5_A
6F4K_B
2P5G_B
4N98_A
5H4Y_A
5L57_A
6O5B_K
1PON_A
2XVT_F
5AO5_B
1A25_B
3RBX_A
2YBB_5
5EK0_B
3GE4_H
4BQ0_C
2R8Y_E
4I9W_A
4YZB_A
5WHA_K
1A25_A
1WC5_A
1A0D_B
5JBC_S
3BIW_F
4DBQ_B
2VZ3_A
1BFD_A
3E2F_B
4LTO_D
4UIQ_A
2CHO_A
1XHV_B
3EEB_B
6F68_B
4B7M_A
2JF9_P
5L89_R
1RE3_C
2XJM_D
3CYE_B
3ER9_B
3UOU_A
5KFX_A
4DS7_B
1W3B_B
3U5O_G
1Z6J_L
5MFU_A
3M83_E
3MHF_A
1Q78_A
1RN1_B
5AXI_C
3KHG_E
4ANR_A
5T0S_A
6I01_B
4HRE_D
4PQ1_A
1XFV_Q
5WM1_P
1A2A_E
4AVN_A
1XAR_B
4ELG_C
5D43_A
1CRL_A
1KKL_A
4JUC_A
1JRO_H
3O8E_D
3EUB_U
1XU3_F
2KHS_A
4QAW_F
4AAF_A
3G5Q_A
1CLQ_A
6O58_M
6B8P_B
6CIM_A
1N39_C
1BUV_M
2V3W_D
1CTD_B
1GML_D
3BUN_B
5E79_A
4B7R_C
2BIR_A
6BZT_B
4HAQ_B
1FGE_A
2HTU_A
3VGO_B
4L75_C
2ZBM_A
2J5W_A
4KYW_A
4ELF_E
3HJB_C
3PTJ_A
2SEC_E
5PAQ_A
6MIX_C
5H2T_G
8EST_E
2WNU_B
1W5C_G
1U5I_A
5VH0_A
3SG5_A
3GWZ_B
6OQQ_D
1XFY_O
3P2Y_A
6N7H_C
5GNM_A
2V15_A
1QN0_A
5WPL_B
3U5O_F
2ZRT_E
1M34_I
2BS9_D
5FRA_C
1KSM_A
2DFS_O
4CHU_D
6C1P_B
5LK5_H
6DEC_A
2F9B_L
6OAD_E
5TIS_F
5V90_D
5L8B_V
5UVE_A
6Q8H_C
5YQ0_F
4ELB_F
5UVE_G
3JBN_A
2HTY_A
4MIU_A
4LZX_A
4DL4_A
5H0E_A
2NOF_A
2XJ7_A
1WRZ_A
6BCN_G
1NXC_A
2FO1_C
4PNW_A
3ACJ_A
1C3X_B
4YNR_B
2VZS_A
2ZYR_B
5PAR_A
3HRD_E
1EN7_A
5PAX_A
5L89_S
1XVB_F
2M1K_B
1C1Y_B
4JF7_C
5HT9_A
2DFS_C
4HRO_B
5L8G_L
5Z8Y_F
1WAF_B
4FJ5_A
1AF5_A
3B3D_A
1FID_A
1FZ4_D
4K3L_A
2V0B_A
1K90_E
3TQ1_A
5CXF_B
4MVQ_A
1HT9_B
1Y5Y_D
6INT_E
3AUA_B
5KY7_B
2I3Q_B
5H2T_A
5N4L_B
2V15_I
2J7H_A
4J0N_B
5KBP_A
1LOF_C
5CK1_A
2WP4_B
2VKH_C
1C3X_C
5HZF_A
4PWZ_B
3EK4_A
2CF7_C
1M34_K
2XED_B
1XFW_P
5B3Q_A
5CC4_A
1G21_A
5G4A_B
1QS7_A
2DSO_D
5L8G_Q
4NLG_A
3OJC_B
1FZI_E
3EUB_C
6D96_G
2LL7_A
4ZLK_B
2FIR_L
2XVT_D
4ELH_B
6D8J_A
5KMH_C
4U7K_D
4YEH_A
1JC2_A
6H1V_A
4NI6_A
3GOD_B
2XJ7_B
1E77_A
5L8G_D
5YRV_D
1XU5_E
3S4Y_B
3I7B_A
3H32_E
4F9D_B
3MA2_A
3EK7_A
5W8P_A
5N97_B
1O9R_A
1BLQ_A
2AEI_L
1YS7_B
6E2G_B
3ULG_A
1XU5_F
3C0B_A
3EWT_A
3IAX_A
2O26_B
1ODB_C
2FFD_F
4V62_BA
3NK9_A
6CKB_A
6CIJ_J
5CZC_A
4F4Z_B
2J7G_A
4EHQ_A
1K9J_A
4CBZ_B
4Z74_H
6N4U_A
3I5O_A
6BL1_C
2PMU_C
6OV8_E
3KL3_D
1L0Z_A
4V0C_D
6CG0_G
2AFI_K
3LZJ_A
6CRD_E
2NXQ_B
4YSW_A
5KMH_B
2BD2_A
5XUW_B
5VQ4_A
5MKC_D
5B2O_B
2ZM4_A
4V7Q_BP
3Q3G_I
2R8X_A
5WLB_C
4WP3_E
3VYK_A
2GT2_D
6C6Q_F
1G8K_E
5CJZ_A
1QS7_D
3E42_A
3C4O_B
1XFX_S
5L8G_A
1IG5_A
2R1D_F
5CMN_G
1JED_A
4Z74_I
5YQ0_H
1UNN_B
4NUM_B
4I3L_B
2POR_A
3KL5_C
3CHK_A
6CXW_A
2BW1_F
5HKD_B
1FZ7_D
4KD4_A
3AI7_D
5ABE_A
2Z30_A
4U7K_H
2F59_C
4DL8_A
3JWC_A
4ADI_B
3ZDY_B
5DG8_A
4WOR_A
1YI7_A
5LUK_A
4D3L_B
1MOW_J
6DMW_D
1NMA_N
4JD5_A
5M2S_A
2H1U_A
5L8G_R
5A9S_B
2B8H_C
5DQH_A
6DBQ_H
5MFM_D
4Z7O_D
4HOH_A
3KAO_A
2ASD_D
4WCN_A
3GHA_A
3N1F_B
3JCU_A
4OVF_B
3NVV_L
5F47_A
5DA5_E
3PK0_A
6OAD_A
4Z74_L
6DKS_E
3TAF_C
6D7S_C
5T0F_A
5NZF_B
6MH6_A
6F03_A
3L89_W
5KJ8_E
2ZHJ_A
2IF8_B
1BMA_A
4X0P_D
1BQP_B
2BAS_A
4NEH_B
3WZT_F
5YZI_B
4B8C_E
6AY4_A
1GQM_I
6QNU_E
2FL3_A
1YSD_B
1Q55_D
1MOW_C
3K70_E
5F47_B
4YSM_B
1EXR_A
4JUD_X
1G1J_B
4W78_C
3PPW_A
2DFS_D
5OSS_B
3ZO9_A
4LXF_B
3DYB_A
2D58_A
4JZF_L
3S9H_A
2RG4_A
4PLS_B
3CNE_C
4X0Q_B
2XKQ_E
6O1P_C
1MTY_B
1JIA_A
4V82_AO
1E35_B
4MW3_B
6QXF_G
1F8C_A
3SR6_C
6O58_E
2VIC_C
4ELB_H
1N5X_A
1NMC_A
2AXT_O
5L8G_V
5UQN_A
4JM0_A
6B8M_H
5WHV_I
4CAK_B
4YDO_B
2F2O_A
3HLY_A
2PL0_A
6FB2_B
6C1G_R
3DEB_A
1FZ1_C
5KG1_A
2OST_B
6F3T_D
5BVH_C
2MG5_A
3HCI_A
2CES_A
4RFP_A
5PA9_A
5GI0_A
1XFW_R
5WHE_I
2E3T_B
6G60_A
3ZDZ_D
6AB6_A
2HRO_A
5Y2E_D
3DVK_A
3KXD_A
3UKR_A
4D69_G
6FI8_C
3MFH_A
5YQ0_G
2J86_A
1JV2_B
3T0J_D
3L6Y_D
3MNS_A
3R6Y_B
1NCX_A
3TI6_B
1CLM_A
1LNQ_E
5VPL_A
2Z2X_A
5HT9_B
4AQX_A
6OAU_D
4ED0_A
5MFD_E
1O8U_F
5Y9R_A
1Y0V_H
1BLI_A
3KZI_O
1W16_A
4HYO_F
3R23_A
6DBI_F
2RV8_A
2DDS_D
1RN4_A
5KLB_B
2G0J_A
5ED4_E
4YWT_B
3OQG_A
3E2K_C
4FSJ_C
3BUX_D
1KAA_A
5G3A_A
1S26_E
2DF7_O
1FZ9_D
5JYY_A
4YP3_A
4MZX_A
1HM6_A
1FZE_F
2XY2_A
7STD_C
2W27_B
5FFO_A
6O5B_G
2CES_B
4FS8_A
1NSN_S
2OA9_A
1B1G_A
2XEC_C
5YF2_A
6IOT_D
1RGA_A
4UG4_C
2KXW_A
4ELB_B
3CFR_A
5E6S_D
6QMB_B
3GN4_B
3W8D_A
1LOF_B
3F8H_B
3NJF_C
2J7F_A
1DE4_C
3HCI_B
5KAI_F
4DK2_A
2QOG_C
5BO1_B
6BGI_A
4UMY_B
2R8Z_A
6BO8_C
4B98_A
3ZNI_A
1NCH_B
6N4R_C
5DA5_J
4YPR_B
2L1W_A
3HZ2_A
5MKC_B
1PZ9_A
6EBZ_D
5NBP_A
2ZBN_A
4Q4Y_1
3FL8_G
3KO2_I
4DB9_A
5WHE_K
4G1M_A
6ADI_A
4MMY_B
1JTG_D
1E7D_A
4TXT_A
2W3R_H
4LTP_A
3KO2_D
3R5V_E
3SPY_A
3M8D_A
2OAA_B
1XVE_E
2LQ6_A
5OL2_E
2D0P_B
5A8U_A
5KG6_A
4ED8_A
4UMO_C
5W8O_A
4MVU_A
3ZZO_A
2HVG_B
2HU0_B
3MIW_J
3FBM_A
3E41_B
1EAI_A
5JNL_A
1HHN_A
3MQ6_C
5UK5_B
3A8U_X
1HKD_D
2X09_A
3JTX_B
6M9A_C
2D0O_C
3AU9_B
4M56_A
2AEJ_B
6IAN_E
6E47_G
5NZN_D
2ISD_A
5WHE_F
1W3W_A
4LTR_B
6D7S_B
6FB8_B
4N3O_B
4WP3_C
3AAJ_B
2XJN_H
4D64_C
1XU3_D
3BQ8_B
2Z57_A
2F0F_A
5KUE_A
5FYO_A
4WZA_A
1U5R_B
5YZH_A
6E7K_C
5RNT_A
5WHE_B
4I2Y_B
5KJ7_E
2EYL_A
6BE6_D
3WRZ_B
2FPW_B
3PPX_A
6M7U_A
5KAI_A
5D15_A
3N1M_B
1M1Y_I
4YDO_A
1QPE_A
1K8K_B
5OK8_C
5D9V_A
1JRO_D
4ESJ_A
3MX9_A
5A1M_A
3ETR_M
5BTO_B
2XJN_J
3AN1_A
3HOH_C
5JTH_A
1LOF_D
5ULJ_A
4JM0_B
1Y60_D
1TYE_F
1M3Q_A
3N4E_A
4RO0_I
3U5M_L
3SNN_A
4IXQ_A
4XEI_A
2HU4_A
4PJ0_A
5KFV_A
4ZUI_A
3INM_A
6FIG_A
4WDR_B
2B7Y_B
1CTA_B
4MTF_D
1LOD_F
4UID_A
6DHP_V
3MHG_A
2IF7_A
3TTE_B
4NE4_A
4X8S_L
4KJG_B
2IX7_A
6IPT_A
5E7C_F
1O9R_E
1DJX_B
2EX5_Y
2W49_4
1WCE_L
1CLE_A
2XM2_A
4R8A_F
5ZZN_F
4DCK_B
5IWT_A
4YPR_A
2UX1_K
2K1X_A
3PW9_A
6IOT_C
5UQZ_A
4K3M_B
5E3F_A
1Y0V_I
4L06_F
4LL1_C
2WFK_C
6D0Z_A
5FKU_C
3KAA_A
6DBU_A
2ZM1_A
4WO1_A
5KIS_B
3VL2_A
2LP3_B
5JR5_C
6A0K_B
3D3F_B
2ZWO_C
2O6H_A
5PAV_A
5OC9_B
4G57_A
1YGW_A
3Q4Y_A
1LES_B
5ZOA_A
2W49_7
4WP9_B
1UVO_A
4TRD_A
4K14_A
1XU5_A
3EHK_D
2OA9_B
2VTF_A
5MVF_A
4V62_AC
6DHO_A
5IGB_A
2M0J_A
5C5M_A
4PLS_D
1BIR_A
2VR3_C
2C0O_B
4U7K_F
2M22_A
2W4U_Y
1XMG_C
3SHL_A
5DZN_E
2MPB_A
6FZB_B
3MOC_A
4ECZ_A
2Y09_A
2GSY_C
5NXR_A
6BKY_C
3BU4_A
1YSB_A
1J70_B
5WRC_A
3R6Q_A
3MHG_B
2DJH_A
3MQ6_D
2JGR_A
3F1V_B
4XZP_A
5WZE_D
3I98_B
5L0Q_D
5L89_G
2LVI_A
4PNU_A
3WIU_A
3F7O_B
6EIT_1
5DPK_A
5C9L_A
2HYU_A
1YHU_J
5DEI_D
2YZ7_B
6HA8_F
2WFR_A
4I9G_A
1U0C_A
3TAB_D
4XF2_B
4RDQ_E
1Y10_A
4KJO_A
3GHG_B
1XVG_A
3AUA_A
4HEA_5
3O9K_A
4M3Y_A
4AAW_A
5LK5_I
3CL2_H
4E6I_A
4JUF_C
3IW4_C
1ZED_A
6N23_D
4V62_AV
1QCF_A
5JY7_E
1MCZ_N
5H2T_C
4AQX_B
2NXP_F
1XVD_E
1QQY_A
3HEJ_C
5HQ4_A
6CNM_H
6DT7_C
2R8Z_E
2J7B_A
2VKH_A
5U5N_B
5TT6_A
5L89_L
4NYY_B
2DG1_D
4LXF_A
4LN5_A
3R5V_D
4LTQ_B
5OJ6_A
4V82_BV
4BNE_A
6GP2_B
3NJH_C
2C0T_A
1G9H_A
1Q5C_D
4ELG_B
3EO3_C
3A4Z_E
3GW6_D
2PZT_A
2RJI_B
3ZE2_D
2QNC_A
1BJJ_F
2O6H_D
2HYW_A
5WHA_L
2WNU_E
4L74_A
3A50_B
6CDK_B
1SZO_H
6MJ2_C
4ELF_C
1FZ8_E
1L5H_A
2SCP_B
1QX7_A
3MR6_A
5NUC_A
5ZNH_A
1WQV_L
4ORB_A
4HAP_B
1CX8_C
2I8T_B
1M34_D
5XOP_F
2WCB_A
1LOD_D
1XMF_D
3TAG_B
3M81_A
5L89_V
2Z2Y_A
2CHD_A
4ACR_D
6QY3_C
2Y4V_A
4WMK_D
4UM9_D
1A2A_A
3QA3_E
6N27_B
3AGO_A
3EUB_A
4IXO_B
2NQA_A
5IGG_A
3OSO_A
4LYK_B
3BOP_A
3QGM_C
5FDF_B
4JF7_B
3WZS_A
3MQ6_F
5NBO_B
4MVS_D
3NJK_A
2QN0_A
6BKX_B
3MA6_B
2WVP_A
3LWA_A
4WFG_B
5LQ0_B
3IFQ_D
3ETR_B
6FB5_B
6AMQ_B
4TV5_A
1WCD_J
2ESL_D
2AER_L
6O58_K
3E42_B
4L76_F
5GNL_A
1WYG_A
2RBM_A
5V5X_D
1TW8_A
6DBW_F
6BY7_1O
1SK6_D
4QAW_D
6FB0_A
2W73_A
5GLR_B
1SNQ_A
1W5C_C
1USR_B
4GKB_A
2DT5_A
5DOW_A
5E6S_F
1ILV_A
6BKZ_B
1Z4Z_A
2QFW_F
1XVG_B
6FCZ_A
2P9U_B
6HK5_F
1QX5_K
5SVF_C
3RG0_A
4PP2_F
3N1F_A
2O5J_G
5IWU_A
1O9R_F
1ODB_D
4V35_A
5MFH_D
3BXK_C
5JIB_D
6FNY_B
6QXF_E
3Q3G_G
5TQE_L
6QM4_A
6E6B_B
4TNH_C
3VS7_A
4MW8_A
2LM7_A
2FPW_A
3NVY_L
4Z7Q_B
1C3H_A
5FWU_A
4M42_A
5GMA_B
6CW1_B
6O58_C
1TYE_B
2XJN_E
5JR5_B
4XRX_B
6FI8_D
4Y8E_A
1BQQ_M
3OXQ_D
4AI3_A
2QFY_A
2COL_B
5LK5_C
1G4H_A
3I0X_D
6HX9_B
2HLO_F
6IOR_C
1Q55_B
2G0J_C
5CW1_A
3WS2_B
6FNY_D
3CKZ_A
2ETJ_A
5CCJ_B
3O3G_A
6OAD_J
1PSH_C
4TNH_A
5YL0_A
3BEQ_B
2HU4_F
4Z73_G
2CBV_B
3TAE_A
2YA2_A
6NNS_A
6F66_A
4HZ3_A
6N24_A
2LT2_A
2LM5_A
1TNW_A
6R65_B
3KLT_B
2Y1N_A
1C28_C
4PP1_A
2K0F_B
1K9U_A
1W0Y_L
1SBE_A
5UCQ_B
5FKV_C
1PK0_F
6G3X_B
3SAI_A
3KD1_E
6DRK_C
6FB9_B
2ZRT_G
5VER_A
5E7C_V
1YUS_B
4XPI_D
3HM2_C
5DEI_A
6BL1_B
2Y3Y_Q
2WEL_D
1M1Y_L
3GHG_I
3FZ5_C
5ZF0_L4
2KYF_A
5M2O_A
4GOW_D
3EO3_A
5N0K_A
3VJ7_A
2FLR_L
3SUQ_A
1ODB_F
2X0H_B
2NUC_A
2R8Z_D
1SYC_A
2WPM_S
5F9N_A
5CFA_A
2F0U_A
2P1R_A
2ZRS_A
4ZXY_L
6D7X_A
2K86_A
1ES8_A
2B0P_B
3HEJ_D
4AC8_B
3TAF_D
4D65_D
1A2A_C
5DE1_B
6BO8_B
5J3X_D
1S5L_C
4ELB_G
3I98_A
2GV5_A
3GVI_E
2WPI_S
1O8H_A
2AU0_E
5TY5_E
5AO6_A
6BO9_B
1SK6_F
1QV0_A
3EUB_2
2LGF_A
4S37_E
5DZN_A
1YUT_A
1M1N_H
3R5X_D
6AEO_A
2V15_K
4BW8_A
1JD9_A
1QS7_C
1Y10_D
4F4W_A
2H2K_A
2KOT_B
3BRD_C
2XEC_D
1N3F_B
5YPZ_F
1IZL_J
5HQB_A
5J16_C
4BWE_D
3DVR_X
3HAI_C
3HZT_A
4DTO_A
1F55_A
5NEU_A
2ZJG_A
6C1E_A
1UZP_A
5L9L_A
1Y5Y_C
1J70_A
1EDM_B
3SA1_A
5MFL_B
2QMH_C
5JO0_A
2BE6_A
4MJP_A
5HXH_B
4ZDI_C
2FPU_B
5JC1_A
2WHJ_A
2CEO_A
6MWD_B
4IL6_A
1JB1_A
3INB_C
3KZI_V
2PR8_A
5L89_X
1EAS_A
3RVX_A
2UX1_B
4DKB_A
5KAI_O
2W3S_D
3D1G_B
1YSB_B
1FZA_C
1I7W_D
3R0L_D
5MHL_B
5MFM_B
3PND_D
2W66_B
1T09_B
4L04_A
4XPI_B
1XVF_F
3AC5_A
4IL1_C
4P3B_C
4ADG_A
3WXA_B
4D1Y_B
1F13_A
4W78_E
1QX7_I
6N28_D
5F49_B
5KXV_A
6B8L_B
3REA_B
1CDM_A
6OB0_H
1WCE_B
1YS6_B
1J9K_B
1C3H_B
2Y1M_D
4ECP_A
3PA8_A
3WRT_A
3CHL_A
3AD4_A
1FAZ_A
2GSY_F
5JY7_H
4S3S_A
3C9I_E
4I3L_A
5F7F_A
5FTU_H
3VL6_A
4M76_B
2BPH_A
2I0F_A
4FTB_F
6CN2_A
1S5L_O
2GQU_A
3K5R_A
1XO5_B
3C1E_A
5LQ2_B
3G43_D
6BCF_J
2GCD_A
3WIV_B
1LOE_D
2XS3_B
1N3C_A
5JX7_A
4CG2_A
2BW1_K
3QET_A
5BIR_A
1KCY_A
4Z72_A
4V82_BF
3RL3_A
2ODH_A
1XFZ_P
5L8G_H
4N9A_B
1XMF_E
6DHH_C
6NN2_A
3GII_D
1EVU_B
2ZWO_A
5JDJ_H
1ARB_A
4CTD_B
5C5L_A
5GMA_E
4LTQ_J
4B9B_C
1Y7U_A
6D7Q_A
1FZ4_C
4U8U_N
1EL1_A
3KHE_B
3U5P_E
4K10_D
6BZA_A
1M1Y_A
6FC1_A
1XFV_S
2P9N_A
1EI3_C
2HQS_A
4WNB_A
1M1N_C
1N3A_A
4UG4_A
4BR5_A
1VJS_A
3TAF_B
4B7N_A
1T37_A
3D3A_A
2AEM_A
1OQP_A
1G8J_A
6A0K_A
1G1R_B
3Q0K_B
4TKU_A
1S0M_C
5EX2_B
3IJE_A
5WHV_H
4NZ5_A
5MFE_A
6BCI_A
6Q85_E
1LOC_G
4MQ5_A
2O6I_B
1V67_A
6R65_A
4FSJ_A
1IC6_A
4KHS_A
2PVZ_A
1K5W_A
5N7G_B
4ME5_A
3LOB_B
4UIC_A
3HYC_D
1GOF_A
1HZ1_A
2FO9_A
5F11_A
2XVT_A
6DRJ_C
1DK4_B
2R1D_E
4GSP_A
4IL6_F
5BUS_A
3JRK_G
6QMA_B
6O58_O
6AGI_B
4WZB_B
1KC6_D
4WMI_D
4DTX_A
3GIJ_H
2C5U_A
2BBV_C
4K2L_A
3UKU_A
3NVW_J
6NQF_A
5L8G_N
3VDR_A
2ODI_B
3VDR_C
3NCI_A
2GSY_I
2XGQ_B
6BXF_A
2GSY_A
3C2U_B
1U7W_B
2OYQ_B
6G3X_A
6FHP_B
2AS8_B
4GVX_C
2GT2_C
5NZF_D
3HOH_B
4ZDI_F
5NV4_A
2CHN_A
5LPU_B
1WCE_I
3WS0_C
4ELG_H
1FZP_B
1KLI_L
2ZRT_A
5V22_B
2IWV_A
2V15_C
2VBL_A
3I98_E
2J77_B
2ZTU_B
2F91_A
3VS5_A
6EBP_A
6MXO_A
6FB1_B
2R8J_B
3DVE_A
3M81_B
4Q04_A
3S18_A
6D96_C
4YR0_A
3ZRR_B
3UCY_A
1DCT_A
5JDQ_A
3NVQ_F
3PO0_A
2I04_A
3Q40_A
5I0I_C
6O5B_I
3VDR_B
4IXQ_C
5WHE_E
4H7J_A
1KQV_A
3R05_A
2LQP_A
3L89_Q
5JMP_B
4RFP_B
4KTA_A
4IK4_A
3QGM_A
3UBT_B
5FBZ_A
3GOD_D
5E79_O
4YHW_E
6O20_B
4H7H_A
2OBH_A
3RB6_D
4DAV_B
3HM2_E
4P3B_A
4C0J_A
3ULE_B
1CKL_E
1DFM_D
2VSH_B
4L76_E
6HMF_B
4IL1_A
3EXM_A
1VLQ_E
3E43_B
4OR9_B
6FC2_A
1DJG_B
1M63_B
2OFV_B
1DSY_A
1SZO_K
6BRI_B
4RIA_B
3AAG_A
5PAI_A
2RD4_A
4IZ8_A
6BZI_D
3G43_A
1W3J_B
6F3T_C
6DMU_B
1QM6_A
4RKL_A
5Y7G_A
1E40_A
4S37_L
2W3S_B
3D6C_A
3IV3_A
3RL4_A
5WHB_L
5ECX_A
3CL0_A
1GN1_A
4YWT_C
2WG4_A
3S4Y_A
5KFJ_A
1H9B_A
1UP5_A
2QFX_C
1E8A_A
2ZNE_A
4ZDI_E
5MFF_C
5ZGM_A
2Z2Y_B
3WCV_B
5KMH_A
2W4U_0
4TKV_C
6FB2_A
5ZDZ_G
4EL8_A
6MVV_A
5OYL_A
4K9N_D
3FRL_A
5EYN_A
5KFQ_A
5H18_A
2Z72_A
1ODB_A
3BVQ_B
4ZDI_B
1FZC_F
4IXR_F
3FL8_F
4FBY_V
1UOW_A
5TIS_V
3ZQK_C
3I79_A
4GAM_P
4OUI_B
2POH_A
5HXC_A
1K93_F
1DEQ_S
2XJO_A
2AFI_I
2DTU_C
3T13_A
2NCE_A
5F2M_C
4N6F_A
2JG8_C
2ZNE_B
5JNL_B
1Q5A_A
5XTW_B
2V15_B
1IQ5_A
5F2L_A
2HCK_B
3IBV_B
4J1M_A
5ZF0_L1
3OYR_A
3FWC_I
2E85_B
2UX1_G
3HAI_B
5CX1_H
4ELB_C
3RCZ_A
2QMH_K
4RO0_R
6DBL_H
3DS1_T
4QPJ_A
3GE4_I
1ZXK_A
6DBO_C
2N27_A
3NID_D
1FZ1_B
4GLO_A
1BJJ_A
5E79_F
5AEI_A
4LOT_A
3V5T_A
1LOA_C
2B8H_A
5WLB_B
4LTQ_A
3NS1_B
1BTU_A
5GJE_A
6IOQ_A
5WS6_V
5L2Z_L
3AQE_D
3KXD_B
5H2F_F
5Y3R_E
2W73_M
5IWO_D
1CH0_B
6DHF_O
3MU8_A
1XU5_D
2RJI_A
1XFY_T
5J5J_A
5GQO_A
4Z74_G
4JUF_B
4WNA_A
3MXA_A
1FZ8_F
1VLQ_A
6BO8_A
3ULG_B
1G20_B
1M8S_A
3NBU_A
6E2F_C
5MFG_A
6N29_B
2P5Q_A
3NJH_B
6MC9_B
2WIM_A
1FZ0_F
6EBP_B
1V97_A
2VJ2_A
1CSE_E
6F4F_B
5I3S_D
5L8B_S
4XL1_B
1M34_L
1YHP_A
3POS_C
3HM2_B
1BJJ_B
1LVC_D
4LTP_D
1U9R_A
1KFQ_B
2EJN_A
6DBR_E
4YR3_A
5W9E_A
5N6S_D
4II3_A
2E1Q_A
6C1K_B
2AEF_A
4FOJ_A
5F7S_B
5UJK_A
3NZE_A
3QA3_L
1OFS_B
2CWI_A
4PNW_B
6C1M_B
6F7V_A
3AHS_C
3MTC_A
4GAM_F
5F2I_C
2B7Y_D
1WMD_A
3M82_A
2I18_A
5LUH_A
4K2P_D
1MCZ_F
[truncated: 8,927 more rows]

## Sheet: PDB_chain_NA_5.0A
5ZCP_A
3EUW_B
5J0Z_A
4NT8_A
6REZ_B
5OSI_B
5AZO_A
1EUS_A
5PUE_B
3NYU_C
5MTN_A
1HKB_A
3X2Q_A
5DJK_A
3GKK_A
3ZK2_G
5NUE_A
4PV3_A
1VKP_B
1YDE_F
4LXZ_C
6HY7_A
5JRF_A
1JZ5_D
2EIM_A
5OLV_A
6FUE_F
4DW8_A
1F4A_D
3DBI_B
6F13_B
3Q11_A
4E3Q_D
4PVH_A
4KWF_A
5HZW_B
6AWT_B
6CTI_A
1X27_B
6AWT_C
2HZL_A
4OU2_D
1VQ8_A
5LX6_B
3Q94_A
5PPO_B
2YOI_B
2W46_B
6G56_B
1GFE_A
4Q3E_A
5ICF_A
2ST1_A
5IUX_B
3V3T_A
1PX3_B
4OEH_B
5LYU_B
1MEE_A
5V1I_A
2R85_A
1IWV_A
5ZPG_B
4DCH_A
1GMX_A
6DIJ_D
1I22_A
3UUB_H
5OSB_E
3TND_H
4M0A_A
5PVN_A
3FKR_A
4GUK_B
1YHQ_C
1POX_B
5J0Z_D
4QFE_E
4M8L_A
2BQO_A
4HFE_A
1U8R_C
2C23_P
5IXJ_C
6HZW_D
5ZPF_A
2WWI_A
6DMC_B
4KLD_A
4FEU_C
9ICB_A
5FQ4_A
4X8A_B
5L05_B
5CFY_F
5SXX_A
5ZP0_A
2X8F_B
4R5H_B
4K6O_F
5PPJ_A
3HHQ_A
2J5N_A
5V8D_A
6H7O_B
4XN5_A
2QF2_B
5PVN_B
3J7H_C
4BTV_B
6CDQ_A
2BL2_J
3QBC_B
2GYY_D
5DIB_A
1GBY_A
2EHT_A
1WDW_D
1R56_C
1IVX_A
4NPQ_I
5WDI_A
6IPM_A
5AXO_A
6NFP_C
5THP_O
4ZLA_F
4YY2_C
3HHQ_T
5W56_B
2E2U_A
1S72_1
4IL4_B
6HYZ_D
2CFD_A
5IIO_E
5PT8_A
6EER_C
5L47_B
5GLN_A
1O00_F
5LC1_D
3KWM_C
4GYK_B
1GF3_A
5FH0_A
1A2Q_A
2B4R_R
4OF8_A
1M51_A
5C3Y_F
1VQO_9
5JXG_A
1AG8_D
1C22_A
5PPP_A
5ZEP_B
4MF8_A
3CME_B
2Y2N_A
4AJU_B
5Z1N_A
2VZ1_A
4A3U_B
4FEU_E
5XH6_B
4LL2_B
3B7I_A
2BQG_A
5FG6_A
6HYW_B
1NZW_D
1T3M_A
4QOO_C
4JF0_A
3CCL_B
1Q86_K
5V1H_A
2CC9_A
3B3S_A
3X42_A
4GXI_A
5JAF_A
3DYP_C
3T2Q_C
1PX4_B
5U20_A
4EJX_A
3VD4_B
5YQ4_A
1O04_A
2Z1N_A
3LC3_A
6G3O_B
5T03_B
5PST_B
5SYH_B
5T79_A
6E7U_A
1KQS_I
5L0B_A
3C6V_C
3IVU_B
5EFO_E
2WGM_Q
3I56_0
5J2D_A
6C9U_A
3ABK_N
1XTC_A
1TV9_A
6RFK_S
5ZLC_A
2ONN_D
5M5K_B
2QO3_A
5DKW_B
4NPP_C
6GO3_A
6NDH_N
6HZW_E
3F3C_A
1YIT_B
3BGA_A
4QZB_A
4ZBD_A
4LMJ_E
1W91_H
4MVJ_C
4M0S_B
3NO1_B
2EYQ_B
4P9O_D
4D1Q_J
4ZQC_B
5NSW_B
9ICP_A
5PW0_A
2DCT_B
1W7Z_A
4FZX_C
4J4S_A
1OCR_A
6AK5_A
1XK8_F
5PNZ_B
1Q7Y_K
1VQO_1
6EJK_B
3SC7_X
1FE5_A
6AMC_D
3OI7_A
6F0J_C
6A0S_A
6EQX_A
1VQ4_A
3B34_A
4GKI_B
2EHU_A
3CYJ_D
1KQS_H
5PSG_A
2QEX_J
3J9W_BB
4ZI6_E
5IU9_A
4YYF_A
5V8D_C
1XXJ_C
3DIR_A
5EQV_A
3IH5_A
6F4U_D
4UB3_A
5LHV_C
3UU6_E
1Q7Y_J
2EZT_B
3CCR_A
1ZQP_A
4CHI_B
1M1K_D
5L4H_B
4ZMH_A
5MXE_A
5HCM_D
3CPW_I
4KGD_A
2R87_B
1WDW_J
2X0J_A
6NDG_R
3BIA_X
1BNK_A
3CO0_S
1T13_B
1RTQ_A
3AGA_B
5PSR_A
3WX7_B
5DW0_B
8ICM_A
4J4H_A
5L47_C
5D63_A
5PT6_A
5V8D_B
5MLY_B
1YIT_0
4GKI_A
3PNS_A
4BOW_A
1GQ2_B
1KFK_B
4BVK_A
5V07_Z
4BVL_D
5PVY_B
5KLL_C
1IP7_A
5SYX_A
1YDE_O
2ONN_C
5V9H_A
3MO4_A
1TC8_A
2J55_B
4QTO_B
4YAK_C
5ZPL_A
5MVM_A
3GKN_A
6NDE_R
4HMD_A
5PT8_B
5IU7_A
5JBC_S
2FMJ_A
5PR9_A
2P99_A
1A5S_B
4PHP_A
6NDE_I
4UYS_A
5K50_J
2VZ3_A
2YCW_A
1XHV_B
3J7H_A
2PFQ_A
2WV7_E
1OT5_A
5MVN_C
3UXP_A
3DJ2_A
6HLZ_B
3SLE_A
5KQK_B
2ONN_G
5B1U_A
4PJ2_A
6ND3_A
4XP6_A
6CTQ_A
5KT8_A
3S2Z_B
5PT5_A
3CCQ_J
1WPL_K
5V85_A
5POP_B
2XQA_C
1S72_B
5PSM_B
4RYD_D
4ZUP_A
4M9G_A
4ZUN_B
4HFC_E
3CPW_A
5EFO_A
1M90_U
6NDB_I
1M1K_J
5PP2_A
5FAV_A
4ZLA_D
1Q81_U
2ZIK_A
6ND9_N
6GN6_D
3STH_C
1W4N_B
4Y8V_A
3NR3_A
1SB3_D
5PW1_A
3QEL_A
1OIK_D
4R54_B
5PV0_A
5D5U_B
3ZFG_D
1TO1_E
3HYJ_D
1OT5_B
1QVF_A
5J0X_A
1OIJ_A
1GAD_O
5PTT_A
1PO8_A
5ZP3_B
3JPO_A
4QOP_A
6NDE_F
2ZXL_A
3HIJ_D
3CD6_D
1DC5_A
1KD1_T
2J5W_A
4KYW_A
5POM_B
3MUZ_2
2SEC_E
3SWS_A
6F11_C
2VKF_A
5A1S_B
5HLO_A
3P2Y_A
4V4P_AE
5PTY_A
6FHX_A
3Q9C_D
3CPW_K
2ISZ_C
2BS9_D
2XQ3_B
4Q3C_D
4MVJ_G
4V9F_C
5INY_A
5L4E_C
1XKY_D
6NDD_F
1V6S_B
1FFK_J
5POK_B
1WS3_B
5PQZ_B
2MOK_A
1Q86_B
6HYA_B
3TLV_A
5DDO_B
4XB1_A
1ES2_A
5X5G_A
3O6Z_B
1WCQ_B
1QVF_S
1VQ6_B
5PON_A
2BZD_A
3CCJ_D
4LMK_C
1KDH_A
5CGQ_B
6FOA_A
1LZ1_A
2YOG_B
3HHQ_P
2HS3_A
4XLC_A
5SYL_A
5ZOY_B
1XL9_A
1FFK_P
4APT_D
3NUI_A
5TYY_A
5E9S_B
5EDJ_A
4O48_B
2DB4_B
3VDB_B
6DJQ_C
5V6N_D
1JJ2_H
6GFV_B
3CME_D
5D76_B
3CCQ_1
6E7W_C
6DKT_E
2DEA_A
3O61_A
5POC_B
5N4L_B
2HEE_A
5E3E_B
2ID4_B
5M5K_C
1M5Q_N
4PWB_A
3INJ_E
3PNS_K
5WO0_A
3Q9C_B
2R87_A
3Q9B_F
4A22_B
2WGM_R
2BCS_A
5PRE_A
5B3J_B
2I2R_O
2V1T_C
1JZN_C
3CLO_B
2FJK_B
5TYF_A
1VQM_9
4O0C_B
3FGR_B
3NCB_A
3S3Z_A
6AWV_B
5LC1_F
1VQP_C
5PPB_A
4YEH_A
3CC2_L
5PTH_A
4JUE_D
4GNQ_A
5JIY_G
3GOD_B
4QOR_D
1Q7Y_U
4MFC_A
5L0B_B
3N9S_A
5MIW_E
5W8P_A
5PQ3_B
5HTC_A
4O0E_A
5Z62_A
4PA4_B
1VQO_S
3I3D_D
5PO4_B
1Q82_2
5PSN_B
3HHQ_F
1HTL_C
1G0Z_B
4GKH_I
3NUB_A
1IJR_A
2CG0_A
5U21_B
5SVP_B
2WFT_A
1VQ7_9
3ZK2_F
1IU7_B
5B2O_B
4ZG6_A
1SFD_B
3UQ0_A
3B1Q_E
1GEV_A
3CMA_C
3E42_A
2DB4_H
6HLD_A
4IL9_C
1JKV_A
4QH4_B
5CMN_G
4AYO_A
2WB8_A
5UIJ_A
2I6T_B
5VF5_A
3T2O_D
4YW8_A
6DEF_B
4CW6_A
4O0C_A
4PUV_A
4DL8_A
6HZA_A
3S5O_A
1ZQI_A
3N9R_B
4ADI_B
4X5T_D
3HHQ_L
3EMH_B
5CWX_A
1M5Q_K
3PNS_F
4HFB_E
1YIT_J
4L3H_B
3SZ9_G
4QZE_A
3ABR_C
5T6M_A
5PVK_B
4PA9_A
5MIW_A
4MM4_A
4DUV_D
1JN9_D
4F4L_C
1YJW_L
5J2K_A
3PWS_B
2XQ3_D
5PRG_B
4CDQ_D
1SUA_A
5V6N_B
5OUR_E
2PUV_C
4TO8_B
5PRF_B
2P76_A
4J4V_A
3JR7_B
5PW2_B
4Q3D_A
5F2Q_H
6NDE_Q
3Q0E_A
5HSX_A
2BJK_B
4OXS_A
208L_A
2FY3_A
2XCY_B
3AGC_B
2GYY_A
2CYD_G
3CCU_A
5IWG_B
3VD9_C
3MAT_A
1N8R_K
4NYO_C
4PFY_A
5XH6_A
2PFL_A
9ICY_A
1U8R_B
4MVJ_K
5EFO_C
3HHQ_S
3CCU_D
5KLM_B
2FMP_A
1V7P_C
3N82_H
4NPI_A
5PVC_A
5PTZ_A
4HOD_A
4LVC_A
5E7O_B
4CHI_A
5THP_L
1NZZ_D
5ETV_A
3CCS_S
3SXT_B
4ZI6_C
5O1S_A
4HFD_A
4H41_B
3O69_B
5ZP5_B
4QN2_E
5DZO_A
1Q82_T
5VFB_A
6G3O_A
1VQK_C
3INL_C
4ZXN_A
3MAX_C
3CCJ_0
6GAQ_A
3CC7_J
4FQF_C
4HVY_A
3LMW_B
4GNM_A
4QTO_D
3HHQ_X
3VEV_A
3FDJ_A
5ZNQ_A
3U27_C
4J4S_C
4F1H_A
5K4Y_B
5TPW_A
5DLW_A
5ZTX_A
1MQ3_A
6H7L_B
4PVQ_B
1QOQ_B
5XDQ_N
5ZP1_B
5PSQ_A
6NDB_E
2IT0_A
5PRV_B
3USK_C
2EIJ_N
1I22_C
4I26_D
3DEB_A
4PMN_B
4V44_B
5CC8_A
5X4A_B
1GFV_A
3MAX_A
3DYP_A
5DD7_A
5EPU_A
1VQL_B
1DI0_D
1C1D_B
5XH9_A
1VIU_A
6F59_A
5PUW_A
5FAG_A
1GE4_A
4EV4_A
5X4A_C
5TFL_A
3F48_A
6N1C_A
5SX7_B
4JEX_A
6MH8_A
1KNP_A
3C0V_A
4XMZ_A
2RKD_A
6DRV_B
1VQ4_T
4V41_N
5KLK_C
4Q39_B
3USG_A
3RMP_A
6CRB_A
1V8Z_C
5CFY_A
1T5K_D
5U1Z_C
1O8U_F
5LHV_D
2OSW_B
1HUZ_B
1JZ8_C
5POK_A
1BLI_A
1GE0_A
1IJW_B
5PVQ_A
4P2Z_C
6CR7_A
4BKX_B
3INJ_D
5X2Q_B
3ZK1_V
1XK4_L
3OQG_A
4UUG_B
4OSX_B
4KBO_A
3X40_B
4D9U_A
6DZI_B
5E7O_I
5L05_A
2Y2K_A
5U2T_A
4J4S_D
4Y90_A
3ABK_A
5PSC_A
5MDZ_4
4A82_D
5MVM_E
2X8J_E
6E7X_A
5VM5_A
5PU2_A
1K8A_M
2FBA_A
3AG4_N
5ZPR_B
5TBC_A
3MOH_A
1N8R_D
1RP1_A
2EHQ_A
6HLY_A
4MM4_B
1OIH_A
1QVG_S
4GYJ_A
5ZPO_B
5IUY_B
5ORE_A
6AX0_A
5KQQ_A
3OW2_9
1ZUM_E
4DK2_A
5PSI_B
4IXC_A
1AMP_A
4DUX_B
4YY2_B
5PVV_A
5MIW_C
6DMC_A
2D1W_B
6F0N_E
6AWS_C
5MZQ_E
1ZKO_A
2BNL_F
5HCJ_D
1FBZ_B
5M66_B
1KQS_Z
1S5E_A
2QA4_J
6BAU_A
3LHM_A
5MZP_A
3D0X_A
6RFA_A
1Y4A_E
6NDF_I
5FCC_B
4BY5_C
5PW8_B
3INL_D
3WRS_A
5TXI_A
5W8O_A
4NYO_A
5IIO_A
5PSD_A
3CD6_0
3E41_B
3MV1_1
4K4G_I
5LYS_B
3LQC_B
6REX_B
3RCW_G
5KSN_B
4MB4_A
1YJW_0
3CD6_T
5PTF_A
5PRO_A
6NDD_Q
4IRE_A
4FAN_A
2HQ0_A
4WXB_A
4R3W_A
3CCS_J
4I2D_A
3QKA_B
4YF1_C
5DDR_B
5PSU_B
3MGH_C
5PPC_B
1YCE_M
4C91_B
2VAN_A
4QGP_A
5A40_D
5L4E_E
5MVN_B
3CCL_D
2GTX_A
1CW3_A
5PPH_B
6EJJ_A
1ML5_M
2J9Y_B
5PVX_A
5K4V_C
5TWS_A
3IE9_A
3CME_C
3N9R_U
2Y88_A
3USI_A
5KEU_B
6RF1_E
5PS9_A
5IV5_ZA
5IIK_A
3OZV_A
4DUX_A
8ICF_A
5VZF_A
1AG8_C
4Z6E_A
4ESJ_A
6BAT_C
3T08_C
5TXX_A
3M1A_J
5SX1_A
3D6A_B
1RJO_A
1Q86_M
6F7A_D
4E27_C
1V8G_B
6GYA_A
4P2H_A
1ES3_A
3CCU_C
5PT3_B
3C52_B
4YAK_A
1WVM_B
3CCQ_C
5PQ7_A
5E7O_J
1XXJ_D
5PSQ_B
4F8H_A
1XK4_I
3WRO_A
5BYC_B
1INU_A
4PZ2_D
5PPQ_A
5T2T_A
1M90_B
4F8H_E
4FEW_F
5GL8_B
5SYY_B
4V9F_S
6HY5_E
6BYW_C
6BQO_B
2WGM_E
3WG7_N
5MDY_4
5WIV_A
3CYJ_A
5XDX_N
5POZ_B
1V4T_A
1JYX_C
3AG1_N
1XKY_C
5PP4_A
5AME_A
5PUP_A
2HPT_A
5JAE_A
6CR3_A
6HZ0_A
4KWF_H
4ZUQ_B
5XC0_A
4F5Q_A
5XAT_A
2EJW_F
4FDZ_C
6HYR_C
5PSS_B
5PTZ_B
4XOR_A
2I9G_A
2Q3U_A
1CKG_B
3CCR_9
6IQC_A
2IQ6_A
2VN8_A
5PV3_A
3VD7_B
5IO0_A
1XSN_A
5UGP_A
1AVF_A
3EHK_D
6HYV_A
1TBY_A
1XK4_K
4OEH_E
4BJ3_A
5PSC_B
4UBC_A
3OT1_A
6GN6_E
3Q9B_A
5ZP8_B
3PNS_L
6G3O_C
4FR8_A
4NTW_C
3CCQ_S
6O3F_B
6I08_A
3G6E_B
4OGL_F
1UZ0_A
4JWM_A
1GEZ_A
1UXH_A
3GOI_A
3HYJ_A
4XTO_B
5WZE_D
5PR9_B
4V9F_J
1HUZ_A
5FQ6_A
3B1R_B
4FJ4_A
6AWO_A
4HCH_A
1UI7_B
5DW0_A
3PKF_A
4YCI_D
1A5A_B
3ZK2_S
4V4T_BE
3CCE_1
4NJJ_A
5PPU_B
3CCR_L
2HFB_B
4XTO_A
6HYZ_C
1FFK_B
4NTE_B
4OYE_J
7ICS_A
5K4U_C
4TME_C
3ZJZ_B
6EQW_A
3CCM_9
4BRS_A
5YQB_A
3TU0_A
2L7T_A
5PTO_A
5FGW_B
1COL_B
3S7X_E
1O05_B
6IZ7_P
5C1J_A
4I2R_C
6NDA_H
5PPR_A
1ES4_A
3RJG_A
4NYY_B
3OE3_A
5PVZ_A
5V3J_C
5IOX_A
3CMA_0
3I3B_C
1JZ4_C
3UU8_B
2OOG_C
3G6E_1
1VQ7_A
4ES9_B
2B4T_R
4NCL_A
5V7G_A
5J2Z_A
3GKO_A
1HUO_A
1VLM_B
5HEX_A
5C3Y_J
1VQL_D
3IAQ_A
4E1J_C
5LHV_B
6H7M_B
3H5C_A
1SZO_H
4GKH_G
3X3Z_A
3KBC_B
4Z6F_A
1JKV_E
4RQB_A
1MUQ_D
5BYE_A
1GW1_A
4NYO_F
5LC1_E
4ZZB_E
4FAO_R
4G5H_A
1K73_T
2WG4_B
4JOS_A
4ZI6_A
2D4X_A
3CCU_S
5PPL_B
4I2B_A
6CUV_C
1YHQ_D
6E7R_A
5WFE_H
4CNC_A
3PZR_B
1OCO_A
4V41_D
3TR9_D
4CBC_B
3CCR_B
4MLH_A
5ZP5_A
3G25_B
2J55_A
2QN0_A
1GFT_A
6GN6_C
1BB5_A
2WWH_A
4ZG7_A
3M1A_D
4AV3_A
6AWW_B
5OX2_A
3ORV_B
3RH4_A
5HEG_E
3E42_B
2OTL_A
2WWG_C
1TW8_A
5IIO_M
1YJC_A
3N80_H
1XN1_E
1JYX_B
2P76_C
4G8J_F
5GLR_B
3JPN_A
3INL_B
5PSY_A
1VQ8_D
6AMI_C
1AJT_A
2HEU_C
1XN1_B
3MV0_1
6RF3_B
5U8H_A
1UBS_B
1Y1K_E
4J2J_A
3GDG_C
2DYS_A
3IGQ_E
5KQK_A
1M5Q_A
5I6Z_A
6NC6_B
3UNX_A
5FGW_D
5CO1_D
1TO2_E
5POT_B
4YDD_D
3N80_B
1BXA_A
5PT4_A
1GQ2_A
4QFE_D
3NO1_A
3UXN_B
2OYM_A
2VLE_C
1MDA_A
5PQJ_B
1GBZ_A
4AI3_A
2OTL_D
2MEI_A
2OTJ_T
1C29_B
6HM2_A
3N83_C
6RF7_A
4V41_K
1OIJ_D
5UIK_A
5ZOU_B
3PXT_B
5PRL_B
5J0Z_C
4AQP_A
5A1S_A
5L13_C
5DB7_A
6GN6_B
5FGU_A
5HEH_D
1I20_A
3KYJ_A
4P19_A
4E3R_C
2RAC_A
3CC2_D
2V6G_A
2BCR_A
1AVF_J
3RCW_E
5PW1_B
4WOJ_B
4P1A_B
4NPQ_C
1ZQW_A
4P9P_B
2NUE_C
4ZXU_C
5V4Q_A
5LSH_A
3I55_9
3AOU_G
3PLG_A
4IEF_H
2YOH_A
4I27_A
1M5Q_H
3CCM_T
3I55_C
5PQ6_B
4YDD_F
4V4S_BX
5SXQ_A
5THP_I
2FY2_A
2IT0_F
5CWR_A
4QFE_K
1IWT_A
3TLU_C
5U9H_A
1YJ9_9
4V4R_BY
4TMW_A
3MPQ_A
1NZW_F
1YX1_B
4H83_D
1F6D_C
6ND3_F
1K8A_E
4O4W_A
5PVR_B
4V4S_BG
5UD2_B
1CKG_A
2GZ3_B
1U8R_I
5SYH_A
1XK8_A
3QEL_C
2BNL_B
6REW_E
3E85_A
8ICB_A
5PRH_B
4LQK_D
1YI2_T
5PRG_A
6DIA_A
2DB4_G
5MDR_E
3GDG_D
5N0K_A
3UES_B
2GGC_A
1P8J_G
3DYP_B
4Z7M_A
6HZ1_B
3SIC_E
2ETI_A
4XO5_A
5PUI_A
5ICS_A
4Y6G_B
2WPM_S
2QHQ_A
3CKU_A
5YU4_B
4XMU_A
3I56_B
1Q81_M
3S7V_D
6HYW_D
5PQL_A
5JXH_A
5TBB_A
3TLW_E
4NPP_A
5PPM_A
3V8G_E
1QVF_R
4YUC_A
1K2X_A
4M9W_B
6GSD_A
2QIM_A
3Q8K_E
5PT3_A
2F6D_A
4TUQ_A
2WPI_S
5E9S_A
3HHQ_V
3NKR_A
4FEU_A
4LVI_A
5J0O_A
2X8T_B
3C17_B
2NWX_A
6HZW_C
1NJI_2
5HEH_E
1YJN_A
1NVJ_B
2DQM_A
6REZ_A
3CC2_9
4XKV_A
5PRQ_A
5V6Q_A
1KQS_A
4NPP_D
5HXZ_A
5HXH_B
2JLM_A
5CB1_A
3IQ7_A
4GKI_L
2WHJ_A
1TXR_A
3VDB_A
5PVS_A
4X0O_B
4ZZC_E
1YDE_P
4FA9_A
4Q39_A
2GU6_A
4DKB_A
1AAN_A
3CLO_A
2P7I_A
4CEW_D
5SXS_A
6NDE_H
3VBS_D
3EI0_C
4A21_D
3AST_A
4EQI_A
4ERL_A
5V1J_A
3RDV_D
1RPL_A
2AA0_A
2ZFH_B
4HFH_A
4ADG_A
2ORD_B
4FEW_A
1G2X_B
5MDR_C
3KLW_B
4YJK_E
5EFF_A
3N9R_E
5ETS_B
1QMH_A
6ND8_N
6H7J_A
6C2C_B
3Q2G_B
1SB3_A
2VKG_A
3FKK_B
4D01_A
5DIK_A
4I2J_A
5MQS_A
6G1K_B
2ONN_F
6D7A_B
3RN0_B
5DDY_A
5FTU_H
5J0Z_B
5KXJ_A
1SEL_B
4R2W_F
4O53_A
3OI7_B
3CCR_T
5ZC7_A
2XZJ_B
2DYR_N
2VT4_B
3O7T_A
5MLY_A
5UVI_A
5PSE_A
5X4A_A
3CPW_9
3SXT_A
4MMA_A
1BHH_B
3HKV_B
3OW2_A
3RCW_B
5B3J_A
5PQZ_A
2CYD_A
5U20_C
6NDD_R
4FEX_C
5VEZ_A
4LUG_B
6HY9_C
3L8W_A
4BAI_A
5B43_B
3IVU_A
1JYN_C
2P76_B
2FW0_A
6DZ8_A
4K10_D
1S7P_B
1O01_B
4ISF_A
3V8F_A
1Q81_K
2BL2_F
2NWW_B
3NPZ_A
3TLT_C
4NPJ_B
1UXX_X
5PSL_B
3VVC_A
1VJS_A
4R2X_D
4GKH_C
2ONO_D
5PPP_B
3FGR_A
2X76_A
5KQI_B
5B1B_N
6NHK_B
5FAY_A
5IXJ_A
6B73_A
3T09_B
5LQQ_A
5NE5_A
4NZ5_A
5KSG_B
5TXQ_B
4RQ1_A
1CJ8_A
6F0R_E
3SZ9_E
1LT3_A
5MZT_B
5OMI_B
5TB9_A
3F4F_A
9ICX_A
4ZB7_C
2R85_B
1GOF_A
5F11_A
1JKU_C
3ZPR_A
5BUS_A
5F2Q_E
5PW3_A
5PPC_A
4OY6_A
6NC6_A
1O00_B
1KC6_D
4FR8_C
3CCV_S
4E3Q_A
4XP1_A
2A5F_B
6AH4_B
4ADX_1
5FQ8_B
2XQ4_B
6AG0_C
3MZG_A
5SVL_A
1KC8_2
4P5S_A
3C0V_D
4BVL_C
6F0V_E
2V6K_A
4XNU_A
5HHI_A
4XON_A
5CFY_D
1FT7_A
4YRU_D
1N8R_F
1K9M_B
3PF9_A
4X88_A
5OSI_H
1XY3_E
5PVB_A
1A4Z_B
3OIB_B
3CCV_9
5FAU_B
5PVU_B
4PY9_A
3ZK1_C
4XZ3_C
4XP4_A
4J49_B
5POY_A
3Q9C_J
3H7C_X
6ARC_C
1K8A_T
5XAS_B
2QB4_A
5V0A_Z
6C3K_A
1BPE_A
3SUH_X
5PTT_B
3P4W_B
6G56_A
6AM9_C
4FAO_E
3AOU_B
3LK6_B
5GZM_A
6MPY_B
5HTB_A
5IIO_I
4Q04_A
3S18_A
4F35_B
6H7O_A
3USK_D
2ONN_B
5JDQ_A
3NKO_A
8ICN_A
1UXG_B
4XTN_C
3JSB_A
4RQ2_A
1VGV_B
6IPK_A
5ZPE_A
1PX3_A
4QTO_C
1CJ7_A
6I08_B
3MUZ_3
5PVD_A
3S7V_G
3GOD_D
1W6C_A
4FEE_A
3Q9F_D
4UUG_A
5XH7_B
6HYZ_A
4C0J_A
4Q92_A
1SA3_B
6NIC_A
5EWM_A
3D4I_A
5PSZ_B
3EXM_A
3T2Q_D
1ZUM_J
5XAR_C
4Y8V_C
4GRX_C
2FY4_A
4H1T_E
4J4V_B
1NZX_H
1JYX_D
3E43_B
2VYN_C
5ZPD_A
3PMP_A
5PPJ_B
1GBW_A
2QJU_A
7ICN_A
1SZO_K
2ONM_A
2XQ4_D
2CFL_A
5PRP_B
2QDV_A
1UD3_A
2IPN_A
5PQA_B
2PUV_B
1XK4_C
1RVG_A
4OMD_E
6CUZ_C
5M07_A
4MAT_A
4TUA_QX
1E40_A
3CCE_D
2ISZ_F
5FH1_A
4YF1_D
5PUL_B
4ISE_A
3N06_A
3FKK_A
2XW7_B
4BVJ_A
6CAW_A
1W2B_B
3WMP_A
4PA7_C
4QFE_C
3ASP_A
4LML_D
2CYD_H
6F4V_A
5PPG_B
2GC7_C
5BW6_B
5PO8_B
1YJN_J
4N3V_A
1LTB_A
4KLL_A
3Q9C_A
4V4R_BF
3B3V_A
1TAY_A
5EYN_A
3S7V_F
3ZK2_A
4QJE_A
3I4Q_A
5POO_A
3G71_1
4DO9_A
2PB2_B
5PS0_B
4NYO_B
6CUA_A
3CCQ_D
5V0P_B
6IAM_B
1WX1_B
1O9I_C
4OUI_B
4BVL_B
5Z85_A
4PMQ_A
5HXC_A
3CCE_9
6BMI_C
3Q9E_H
2XQ6_D
4NI3_B
3N83_H
5JMO_B
3FH4_A
5PPA_A
5FQ7_B
3F4J_A
3QS4_A
3ABL_N
1IWU_A
5POG_B
3DYM_D
1O00_G
5PQO_A
4NPQ_M
1Q7Y_M
5DIK_B
4QPJ_A
4XYM_C
5IMA_A
2HEF_A
3CC4_1
6AH5_A
2EIK_N
1ZQT_A
6FUE_B
6RF4_B
5W57_B
5PTE_B
5ZP0_B
5B43_C
3N06_B
4K4I_I
3ZX0_A
5NGV_A
5C3Y_L
2QA4_T
5J0T_A
3TW3_A
1Y34_E
5PU0_A
4HEB_B
5KJ5_C
2E3I_A
4V40_H
5J0Y_A
6NDG_F
4FOI_A
1XN1_A
1CSE_E
3X3Z_B
3GDF_B
4LXZ_B
1M1K_B
6NDF_B
2NZ0_A
4V40_C
4FY0_A
4A6V_B
2EIM_N
2RK8_A
5ZPJ_A
2WW2_C
4QOP_D
3Q9B_D
4MMF_A
2HS0_A
5HRT_A
2GC7_O
6MPY_A
5ZP2_A
3MAX_B
5PSZ_A
1DC3_A
5HSX_B
1GF0_A
2UXB_Y
6AMI_A
6F7A_C
5KQ3_A
4B52_A
5IWG_A
5DDQ_B
2XD1_B
3HX0_F
6ILR_B
5DX5_A
1JZN_D
4QOO_A
2BS9_E
5JDF_A
1WS3_A
5YEF_D
1W6G_A
1KQS_R
6BYW_A
4CNC_B
6DRV_C
2WWG_B
8ICR_A
5PUA_B
3F72_B
1CKF_A
5J0W_A
5LTI_A
1VQP_D
1GQ2_H
5C3Y_K
1YHQ_J
4GYK_A
4YMN_A
4FPV_B
3ME4_A
4YY5_B
3BH4_A
2WP0_A
3N58_C
5PTH_B
1OIH_B
1JSF_A
4FPB_B
6F0J_A
2GTA_B
3HO4_B
6NDB_K
1ZQF_A
5FAC_C
5U4I_Z
4K3I_B
5HWX_A
4EJY_B
6NDH_I
3KBC_C
5UD1_B
2ONJ_B
5DKW_A
3NUB_B
5PUL_A
6E3X_A
1NZW_B
4GF1_B
4X8A_A
1VLL_A
1QVG_A
1JG4_A
1NZZ_C
1OII_C
1SBC_A
5PQ9_A
5ZPK_A
5UIL_A
6AM7_D
5V7N_C
2NWL_A
4DOC_A
5MZQ_D
3CCM_B
1GNV_A
4OSY_B
3NCE_A
4ML7_A
5PP8_A
5NUF_B
1K7E_B
5HHH_A
5PSN_A
1O02_C
3Q1L_C
4DEF_A
3V8G_F
3AG3_N
2BFG_C
5VRA_A
1O66_C
2XJP_A
2PES_A
5PRD_A
6IQO_A
4FEX_E
4XLF_A
3IGZ_B
1C9D_B
1WPL_Q
6REX_A
4J4H_C
4TMT_A
6F4U_A
5ZPS_B
4RQ8_A
1K9M_K
2GIE_C
3RLM_B
5MZQ_A
3PNS_D
6I08_E
4H41_C
5PQG_A
5PR8_B
5G4I_B
1C1D_A
4IP0_B
4NZ1_B
3RWK_X
5F8U_A
3WAW_A
5OSC_C
3BGO_S
2LCP_A
5TYZ_A
1JZ2_D
5PU9_A
5JDG_A
1KC8_M
6NDA_E
1O66_D
1WPL_R
5TX9_A
7ICE_A
6NIC_D
3PZB_A
1GQ2_M
1G5I_C
5FAC_D
2QHF_A
5EPU_C
5XDF_A
3E1F_3
4V4S_BE
6RF0_D
6C96_A
1C21_A
1KC8_C
3CCE_L
4FQF_B
5WZE_B
5PTN_A
6AM9_D
4YLM_X
4V44_L
5PQ1_A
4FZY_C
5FQU_A
1JZ6_C
6AWP_A
1RFN_A
3ZQ5_A
4YD1_A
4YBZ_A
1YJW_B
4OFI_B
3MSY_A
5J2I_A
5U21_C
5WNX_A
1YJW_D
6DS2_A
5M6B_A
4HPJ_B
2PPL_A
3TIF_A
5FAU_C
2PUW_B
1JKV_B
3TFS_A
4EYV_B
5LYV_B
5U20_B
[truncated: 8,307 more rows]

## Sheet: PDB_chain_FE_5.0A
5ZCP_A
1X9F_A
6F9P_A
3EUB_S
5FEW_A
5ZBF_A
4Z6W_D
3KHB_B
5U8Y_D
3X2Q_A
5GPN_C
3FZ9_A
2XSO_W
1HR8_O
5B66_A
2EIM_A
3NVY_A
1RU3_A
4V93_A3
1S13_B
4BY0_A
5G5G_A
1XK2_B
1GQW_A
1BFR_K
3AB5_A
3SJ5_B
5URI_A
6HV1_A
4BM4_A
3I9U_A
5D8Y_N
3OLT_B
3V83_F
4V93_BE
5LQM_A
3ES9_B
6FO6_D
1UES_A
1FXI_D
4HMQ_B
3L70_R
2FYU_E
3NN1_B
5ZM4_C
4TOG_A
6NLK_I
4D8G_A
5TH5_C
2C23_P
4MEC_G
4IAW_A
4V93_BT
2W0X_A
2KB5_A
6DYB_A
2DXN_A
2N0S_A
3WCW_H
3HKZ_D
5UL3_A
5M2G_B
3WSH_D
4JET_B
3MVZ_B
5XVD_T
4BPX_B
5EP9_C
3ISE_B
3ORW_B
5JRX_B
3AV8_D
3WSI_B
5WHS_B
4KET_B
6CZ6_C
4TO9_J
5ZGB_A
1O9R_D
3QFC_A
3EGM_D
4M1H_B
4YAU_A
1SQE_B
6NPB_B
5VJ0_B
5CNV_H
1QCV_A
4TOC_F
3QFN_B
3RTL_B
5J4Z_AT
3V5Y_C
3QZN_B
3OWO_A
5TRQ_A
2LZZ_A
4MEC_C
2YJZ_B
4QOO_C
4XKU_J
2B5H_A
4UGU_A
3E6S_A
3QGA_L
6EN9_M
3ELN_A
1EWA_B
4BFF_F
1CAD_A
1IZL_A
3EIW_A
5D8S_I
1Z4A_D
4WWJ_B
6CH6_A
6FO6_Q
2QD4_B
5BU7_A
6GAN_S
4CEJ_B
4JAC_A
3VPN_A
1L6M_A
3RUR_B
3MOU_B
4YSZ_G
2XRX_A
6DY8_A
3L9Q_B
3IS8_T
5M0N_A
6CRE_B
4JET_I
3ABK_N
3E1P_A
3DP8_C
1S13_A
6N9R_A
5YBN_B
5XIC_B
3AQ8_A
5IIW_B
1YNR_D
6N2N_B
3GTE_A
3MZB_B
1O9R_B
5JRU_B
4KEZ_D
5OD5_C
5VRI_B
4V93_BJ
6IGZ_C
4QQX_A
4TOB_L
4TOC_W
5XNM_A
3H1J_Q
4JYE_A
3M4B_B
3VPN_B
3WCU_H
4D4P_C
4OTJ_C
5O31_F
1OS7_B
4FVC_C
4D3I_A
4ZHF_D
2XR8_W
5NMI_P
5XTC_E
3LAI_A
1OCR_A
3TYH_B
3E1Q_G
1OQH_A
4OU8_C
3E1J_I
4FDK_B
2IY4_T
3ZBY_C
2IY4_N
2YP1_A
4TOB_J
3WSH_L
1D4N_A
6NT1_C
4ERM_F
5D8O_E
3MM9_B
5D8S_J
5UMH_B
2YFL_A
5CNT_H
5VEU_A
2PO5_B
4GHE_D
2DBN_A
5VXT_A
6NLK_A
1OS7_C
6EXH_D
3KS6_D
3FOO_K
3BVL_E
4TOD_N
5AWI_A
4YUU_F1
2VP1_A
4EID_A
4JTO_A
2CHU_B
5U8X_D
5XTI_Q
5K8Z_C
5WHR_A
6G72_F
5YBT_B
6N20_A
3Q09_H
4UR3_E
5X5P_A
2NW7_D
5XTB_C
3L75_R
6NLF_A
4RB4_J
3HS5_A
4TOE_B
4RRW_D
3BVE_F
3NTG_D
3GE4_H
3CSL_A
4K9W_D
3ZDS_K
3Q08_A
3GHQ_H
5DLI_F
3PQH_B
4DJD_E
1APC_A
5WSG_D
4UIQ_A
1SZG_A
3LJF_C
3TOM_D
3ZKW_B
3SLE_A
4M2E_D
1OQ4_C
5ON9_A
6NLM_F
4FDH_I
6DYI_B
2YP1_C
1QCR_E
3Q08_N
1XBW_B
3UAS_A
1L0L_D
4YYO_A
2Y3Q_G
5T61_T
5C2T_H
6NLL_H
2QD1_D
5GUP_W
1UZR_A
4A2O_A
3EUB_U
2V0M_B
3LJF_D
3CZY_A
6G46_A
2XUM_A
1OIK_D
2XAP_P
3KQI_A
3IS8_Q
3NN1_D
5E79_A
5M26_H
6NPD_A
1QGH_H
4TOA_P
5FII_B
5NC3_A
1OIJ_A
2Q6N_F
6D04_D
3UF9_A
4QOP_A
5VEU_C
4ZGD_D
4MLN_B
2HBU_A
4QQX_G
2BKC_K
5OPC_A
3SWS_A
5B5N_L
1J9Z_B
1W5C_G
3WCT_C
2HAV_A
6E40_C
4GHG_A
1VLG_D
5D1Z_I
5GNM_A
3E1P_F
5GUP_2
4D6U_D
4RSE_B
3OX4_A
3CBC_A
3VM1_A
6HV1_B
4YSY_C
4MYP_B
3NN2_E
6NLM_B
6NLL_E
4KLR_A
5M0O_A
6DYH_A
1ZZ8_A
4ILV_B
3E1M_H
3A18_B
3E1N_J
6BCZ_A
1EYS_M
5FFI_E
4V8K_BM
1AV8_A
1MJG_P
6N2N_C
3Q08_T
6QKG_A
4YSZ_F
4COH_A
1OTJ_A
4TO9_S
3TK3_B
4TOE_S
4YNR_B
4TOA_E
4GHD_D
4ISM_B
3HRD_E
2YFI_A
3OSG_F
3IS8_I
5NKV_A
4BGL_C
5D1Z_J
5LBE_A
6HYC_B
4XFA_A
2QFN_B
3QW0_C
4IWK_A
2PHZ_A
3L75_E
6NLJ_H
3VE1_B
4IPS_A
3E1N_K
4OLS_A
2XZ0_C
4FHG_A
3Q09_C
3KV4_A
3HF1_A
4FFA_A
3BY0_A
1O2D_B
2YW7_H
5CI2_A
4RKU_B
5OPA_A
3VCP_A
1T9P_A
4AJ9_B
4KEV_A
3L74_Q
4ZGD_B
1Q0O_A
3EUB_C
4GZG_A
4MLM_B
2YC0_A
6I0R_A
2OHI_G
2IGA_C
4UYM_B
3KRK_B
5VEU_K
6H1V_A
4QOR_D
3E1N_H
1RB9_A
5IIW_A
1YHU_D
1O9R_A
4ZLW_A
5Z62_A
4C4U_A
6M7X_B
1KBP_D
3G1Q_C
5D8R_K
4V62_BA
5YBL_C
6N20_B
1PP9_I
6EUR_B
3TOM_B
1NMO_E
5D8Q_E
3KYW_A
2XAZ_F
1SQQ_E
6DAX_A
4JE9_B
3C6G_A
4YSW_A
3QW1_C
3NVR_B
1NFT_A
6CTC_A
2GTL_J
4EB5_D
3QZN_A
1OVT_A
3CZY_B
3OFU_E
3OFT_A
2IY4_L
4TOA_F
5M21_B
3E1O_K
5VEU_F
5VSM_B
3N9Q_A
4YTM_F
5IBI_A
1PNZ_A
5V4T_A
3GPH_A
4Z6Q_D
3FMR_A
3VR9_F
3E1P_K
4UGN_A
4QQZ_G
4C9O_A
3T3Z_B
5K90_B
3VR8_B
4ZGJ_F
6FOS_A
3O1R_A
2XSR_A
4L3H_B
1QGH_L
4Y9R_A
6D05_D
3OLU_A
2QFP_A
4ZGX_G
5D8Y_T
3WSI_C
4CVP_A
3GPH_B
4GHF_A
2XRX_Q
3OLJ_B
6NLI_C
4M25_D
4ZKX_C
3JCU_A
3NVV_L
4ZLW_D
3BZA_C
1BP5_C
6DA5_A
5IQX_A
3E1L_J
6A4I_A
5I0S_A
4WQD_A
5TD3_A
4D3N_A
3K3U_B
3OX4_B
1PPJ_R
3AK3_A
1PJ1_B
5KTS_A
5YWG_A
4U3G_J
5XTD_M
4TOE_N
3UA5_A
4ZVB_D
5CNV_G
5H5J_B
5W3W_C
5MEG_B
4V93_B2
3ECJ_C
4RUT_A
4APY_A
4ZKW_E
3NNJ_B
3SXT_B
5MBQ_B
2RG4_A
2YOO_A
4L2B_A
5G6I_A
3ZDS_I
4M74_B
1OQ7_C
3MMC_A
5TIA_A
1DOY_A
3E1M_F
3SR6_C
4KT0_C
6NLI_A
3E6I_B
1N5X_A
1E5S_B
5EXR_F
4M2I_C
5FNP_A
1OS7_D
1PIU_B
3FMQ_A
3QZ1_A
6HWH_Y
4WQ5_B
3IS8_P
1SZF_B
2GTL_F
6NSY_C
6E35_B
5XDQ_N
3NTG_B
2PVX_B
2EIJ_N
5D8Q_B
3WCV_E
1JI4_H
5ZM3_D
5ZF0_C1
4M1F_A
4V8K_AL
1BIQ_A
2IY4_A
6DYF_A
2YJZ_C
2E3T_B
3R1A_C
4TOD_A
3E1L_F
1LDC_A
3GOB_C
1F1V_B
4H9X_B
3Q3O_A
5D8P_B
1M7Z_A
1QJQ_A
3H9A_A
3BX7_A
4EMJ_B
2ZWR_A
5D8P_D
1OQ4_E
1BCF_G
5IKQ_A
4XF4_A
3IS8_X
3LHS_A
4FDK_A
6NLN_L
3QGA_R
5ETW_B
4JET_G
3PQH_A
5LMC_A
4KER_B
4UGI_A
4KIG_B
1KBP_B
5TRX_A
3FSN_A
4M09_A
3G5F_A
4ZKX_A
5Y5S_M
3S9L_D
3TYH_F
3ABK_A
6EL0_A
1YW0_D
5YO5_C
3FOO_F
4RAP_F
3LGN_B
3VSH_D
5WMU_B
3AG4_N
2IY4_R
2YBB_I
4KN3_A
4J1X_C
1OIH_A
5C2T_G
1MFT_B
5WTD_A
4D8G_C
4V93_BA
2WBQ_A
3TGU_C
6BTM_A
4XKU_K
2GOJ_B
4TOE_P
5ON9_B
1VEL_D
2Y0S_S
3ISF_F
2O6P_A
5D8S_L
1BFR_V
4EIC_A
5UDA_A
3TMC_A
5UQ4_A
5T5I_B
5B6Q_B
6CH0_F
6NLL_G
4WZ7_C
5OBI_B
5XHL_A
4Q5O_A
3E4E_A
5DLI_E
4BLY_A
4Z6S_D
4DSY_C
5XTI_H
5V3U_A
3NMK_D
4RB4_E
5J7Y_AI
4XKU_D
4YT0_H
6M9A_C
3GOB_A
5VTS_A
6G72_E
4EWD_A
4ZMC_D
1BRF_A
3CY0_A
1SQV_C
4FAN_A
6DWN_C
6FRM_C
6NLN_D
5ZM3_B
2YFJ_K
3IS7_K
4DWU_B
1AV8_B
2YJZ_A
5V4T_B
3EEE_C
1JI4_B
4YAW_B
6IGZ_A
3QZ1_D
1KGO_D
2BIW_C
5F1A_A
3R1A_B
1QOB_B
4UG5_A
5KAI_A
1FXA_B
4RXN_A
3V5X_B
5IV5_ZA
4ISM_H
3BVK_C
4X1D_B
4Y9U_B
6NLN_A
3H1H_E
3ETR_M
3VEE_C
4M1H_D
3AN1_A
3N9P_A
3MMB_D
3SN2_A
4GHD_C
6NSZ_A
4IXQ_A
4PJ0_A
6BPV_A
4EHT_B
3KSW_A
2W7W_A
3QVZ_D
3VR8_C
4ZHF_A
2YDE_A
4GZG_B
4QQY_C
1O9R_E
2XRX_M
4Z6W_A
4WQE_A
4ZGE_D
6HUY_B
5FNP_B
3WG7_N
5KHP_B
5DLI_A
2XSN_C
6HPO_A
5XDX_N
4BMR_A
3TYH_A
3T3Y_A
3AG1_N
3ISE_L
3Q08_Q
4JET_C
3EJ6_C
4Y9R_B
1D9V_A
4I8V_C
1UZR_B
5NRZ_A
4V93_AQ
3OP0_C
2OPW_A
4I8C_C
1DOT_A
5E0E_A
5TZ1_A
5XVD_S
3AQ6_B
4TOB_I
4KMW_A
5CNT_F
6DHO_A
4GHG_C
5U1A_K
4BLZ_A
5URD_A
1SZG_B
3H1L_C
6HTM_A
4XKT_G
3G5N_B
4D8F_D
3DTQ_C
4IWM_C
3GOB_B
5URG_B
5O31_B
6FO2_R
1R1N_F
4HSW_B
6J7A_B
5OY1_A
3WSF_D
5B5M_O
2ZVU_A
2Y3Q_E
4D8F_B
5VEU_D
6NLJ_I
4YSY_H
4M72_A
3L71_C
5WN8_B
2XAV_D
5ZF0_A4
3OJT_B
1YHU_J
4WX0_B
5HJH_B
5XNM_E
4NL5_B
5D8R_H
4V93_BC
4X8E_A
4ERP_G
4GHH_A
6ETB_A
1ZZC_A
4OZ5_A
1NTK_I
4FM4_P
3ZDS_H
4V93_BM
4C4B_A
4UR2_A
2O6A_A
6FMO_B
3QZM_B
3R1A_H
1CX2_B
5KJD_B
5D8Y_I
3MVY_B
5GPN_Z
3TN4_A
4L2D_D
3JB9_R
5XVB_M
5D8Y_Q
3BXU_A
3A4Z_E
6J7I_B
1OQB_E
4OXF_B
1QFF_A
2VXI_D
6FO0_Q
5XTH_AU
5XTH_AC
5YBS_A
4M10_B
3WCT_G
2XRX_W
3A50_B
4M11_C
5TRX_B
3SCF_B
4Z6N_A
4YUU_F2
5ZNH_A
2X2N_D
3E1N_D
1DDX_B
5XTI_BE
5L7L_A
2AWP_A
3Q08_L
3Q09_M
3E1M_I
4YTM_D
6QKR_A
2YOO_B
5C3J_C
5TE8_B
2QD2_B
3H7Y_A
3MQE_A
1OCO_A
3QVY_D
3EUB_A
3CSN_B
4ZHH_A
4GH7_A
3PUQ_C
3MOL_A
3L73_P
1PJ0_A
5WMX_A
3KBP_C
5EPG_A
4YAF_B
3ETR_B
3ORV_B
5M4O_D
5LLZ_B
6EWZ_A
5GNL_A
1WYG_A
3TYH_I
5D1Q_E
4ERO_A
5KOH_D
4NY4_A
3DE8_B
3OFT_C
4YAU_B
4IXK_B
5UDA_B
5D8X_N
2O01_C
2BJY_K
4M71_B
2OHJ_A
1F1V_A
3VSI_B
4Y28_A
5ZJI_C
1T5P_B
4E6K_B
6FGJ_A
2XAK_F
2ZO9_C
2DYS_A
2HRE_A
6R1R_P
5NHK_C
3LN0_D
1O9R_F
1X9F_I
5ZM3_C
1VEL_C
3S3H_C
5ZF0_B2
6N1K_B
3PF7_A
4AQ2_J
2OHH_B
3HNL_A
2BCC_D
3SN5_A
4TOA_K
3NVY_L
5D8P_A
6NLL_K
1SMW_A
4K9W_B
3ZJ4_D
3RR3_D
3IS7_C
1R1N_D
4H6O_A
5JSR_A
4TOC_U
6QKX_A
4ME4_A
1NTM_C
4TOD_W
3ZFS_C
4FM4_J
4ZGE_H
4TOB_E
2PNJ_B
4N71_A
4D8G_D
1OIJ_D
3PXT_B
5U1B_E
6NMQ_A
3ME6_A
2IGA_B
4UGM_A
5I4J_C
5RXN_A
5AEW_S
2X2N_B
3MW0_A
3NN3_D
3QZ1_C
5KTR_A
2KKD_A
3WCT_A
4TNH_A
4Z6T_D
3CV9_A
4RC5_B
6N21_A
2X66_A
1BFR_H
3ZFS_A
1FXI_C
3G5N_C
4KIG_A
4IWK_D
1TWR_B
3GW9_C
4AQ2_K
4CI0_C
6EL4_A
3R1R_F
5TDU_A
4S25_A
2Q6N_D
4XKS_C
2HT9_A
3A17_H
2XAX_F
4UGF_A
2Q9F_A
4XIY_C
3E1Q_F
6DYL_A
4O6Q_A
4RKU_A
3R1A_F
4RC6_B
3NN1_A
4U3G_I
3S9N_D
1QGH_K
5W3Z_D
3OFU_C
5XVC_T
2YW6_A
4U74_A
4JHT_A
4M10_C
5JRU_A
4UGY_A
3F4C_A
3OJN_C
2W7W_B
3ZJ5_B
3MVR_A
1ZXI_C
4Y7C_A
6E45_B
6BRS_C
4FDH_J
3VEG_B
4OLS_D
3NN4_C
2QD2_A
3CWB_E
5M21_H
2VUX_B
3VRA_G
4YAO_A
1RSV_A
3AER_B
5N47_A
4XIY_B
6GYM_0
4M23_B
3EUB_2
4BJK_B
2CJN_A
3HWE_A
1YW0_B
3H1H_D
4V93_BN
3MDT_B
5B5N_C
3MW0_B
6F88_A
3AQ9_B
2Q6N_A
4KT0_B
4TOE_G
1IZL_J
3O72_B
6N2N_D
2W78_B
3QW0_D
6EHQ_L
6EHS_S
2XR8_C
5VJ0_A
4I8C_B
1N45_B
2X0X_P
4L6V_C
6N2O_B
6IGZ_B
1L0L_E
5XTI_AU
5DEN_A
4IL6_A
1UVH_A
2ZBZ_A
3H1K_Q
3AV8_A
4FA9_A
4AM5_B
5GPN_A
3DP8_B
4DVQ_I
5XNL_E
3S1J_A
4U72_B
4ZGE_L
4U3G_F
5IVW_W
3HWG_B
1XC1_B
3E6S_D
3BVI_B
4Z6P_B
6NLJ_G
1F1X_D
3LN1_D
3GL0_A
5SVA_Y
3Q09_B
4V93_B1
5L32_B
3GHQ_I
1H2L_A
1BFR_L
5IY7_W
5OBP_A
4QQW_C
4D02_A
2FYU_C
3H1L_R
5K1L_A
5KTM_A
3RN0_B
4UGO_A
4XIY_A
4JYD_A
1XC1_H
4U74_B
1UER_D
3PCQ_B
3QH0_B
3RR3_C
1YW0_C
2DYR_N
2NW9_A
3EN1_B
6E40_A
2Z2U_A
1XC1_F
5U57_B
2YFI_K
3SXT_A
5D8R_D
5D8X_D
1X9F_F
3QZN_C
3LI2_A
4XKT_A
4Z6R_A
5DLI_B
3WSH_K
1BE3_C
6E45_C
5IY6_W
4QAE_C
1F1X_B
4WQB_A
5IIW_H
5MBU_A
4JLT_A
5ZM4_A
3E1N_B
4HMP_A
4YSY_B
3Q08_K
4U8U_N
5KJA_D
4Z40_G
6BL3_A
4Z6N_D
1X9F_B
3ES9_C
2NW8_B
4WQ8_A
1BCF_L
4ZON_A
4HR5_A
2PVE_A
5B1B_N
5T5I_P
4V06_A
3I01_P
6DYJ_A
1PIZ_B
1XVX_A
1ZZ6_B
3L72_E
1BP5_D
3E1P_L
3W5U_F
3VEG_A
6EKX_A
5CHQ_B
2R1R_E
5AX2_A
3K1O_A
2Y3Q_J
5C6F_E
3M79_A
4IT2_A
1X71_C
6N20_C
2GOJ_A
3Q09_E
4XKS_K
5M4O_F
4Y5S_A
3F47_A
4AQ6_D
4TOB_T
1S8C_A
1QHU_A
3ZBY_B
4ISP_C
3EJD_F
1KGP_B
4UAX_A
3Q09_J
2X2N_A
3PM5_B
6F6M_A
4D8F_C
6GEM_A
4AM5_A
4ZGJ_P
1KX2_A
6DYK_A
4F2Z_A
4ILZ_B
5A5D_A
5EK3_B
3NVW_J
3AQ6_A
3K3L_A
3WSG_A
2FLS_A
5U58_A
4KEV_C
5OY2_A
4NHK_A
4PW8_E
4RH0_A
5C58_A
3A1L_A
6BGM_A
5D8Y_J
5ZF0_P2
2NW7_C
2PBJ_C
6C7K_D
3E1P_G
3MOM_B
1XBW_D
3RI7_A
3ZDS_B
6NLM_H
1DYT_B
2GTL_E
3MMA_A
6FO0_V
2IY4_M
6HQB_B
3HQR_A
2XKR_A
4BIM_D
4CX9_B
4MVL_C
6NLM_L
3VSH_B
2YP1_D
1Z7R_A
5JVZ_A
5C3J_H
3L75_P
4NHL_A
4M11_B
3N9M_C
4U8U_E
1N60_C
3G1Q_D
5D8Q_C
4D8G_B
4BMM_A
5XKB_A
3B2G_A
4XFH_A
2YBB_E
4ISM_C
3ORD_B
3C62_C
4RQO_A
3BK9_H
3H9A_B
5XGK_A
3Q09_F
2FBZ_X
4RRZ_D
5AEW_A
4Y5S_B
4MEC_A
5ZF0_B3
1OZL_A
3VOO_A
4FVC_B
4HSX_A
3LIO_A
4GHG_B
5D8R_E
4RH1_A
4TOA_N
2BJY_L
3LB4_A
6GEM_B
5U5D_A
4BJK_C
2QD1_C
5XVB_L
1L0N_E
6C7K_A
1QOF_B
1BFR_G
3L73_E
1SOF_B
3EGM_B
3WCV_B
6NLK_J
1OTJ_D
5U8Z_D
2YOO_C
5KH0_C
6ETB_B
5CNS_E
4XB9_A
2PVX_A
1ULJ_B
4DVQ_E
5H8Y_C
3WSD_A
4U3F_D
1QGH_D
2BNM_B
5Z85_A
5AEW_G
2FYU_D
4RR2_D
4YDU_A
4K19_B
5YM0_A
5W3W_D
6N9I_C
3UBC_A
4A2Y_B
3ABL_N
4ZHH_B
5U8Z_C
3T9J_A
2PVE_B
1MJG_N
1RWD_A
3B0H_A
5F0S_A
3GE4_I
6CXU_B
3DAX_A
3LB1_B
5H57_D
2N91_A
5D8Y_H
4H9T_B
4OU8_D
4C4U_B
5C2T_C
2EIK_N
6AZU_A
5CHQ_A
5WMW_A
1QFG_A
3NS1_B
5FNY_A
3D03_A
5G6D_A
4U9D_B
2O01_B
4U8U_A
2VC5_C
5J8K_AI
2XAY_E
2FKZ_D
4TOH_A
4V1X_F
4UGD_A
3A17_G
3OLJ_A
6N2O_A
3MVW_B
4ISP_B
3DHG_A
2WUZ_B
2BKC_M
1DVG_B
1V97_A
2YW7_E
3MMC_B
5MED_B
3EJ6_A
2BC5_B
5I0U_A
4FNH_A
5JY9_B
2Q4S_A
2EIM_N
5U1A_G
4QOP_D
2BIW_D
4ZGJ_H
3Q08_E
3NMI_D
5KLV_C
1OQG_A
5ZF0_A6
2E1Q_A
1QPU_A
3MM8_D
1OQ7_A
1BGY_P
6QKG_B
2MOQ_A
4TOE_E
6IIU_A
4C9N_B
1VEQ_C
6BD7_A
3VNO_A
5H57_B
1VEQ_G
4LWB_A
4UG9_A
5D8Y_C
1KW0_A
4QOO_A
5H8Y_A
4UQU_A
4JEB_A
3ECJ_A
4TOC_K
5XTI_A
1A8E_A
5U8X_C
5D8X_I
5G6F_A
6DHW_B
5VTS_B
2ZZI_A
5LTI_A
3AEU_C
5I0T_A
5XE1_B
6FO2_C
3WAQ_A
1RYO_A
1QCR_I
4TOA_D
5LLD_A
4FVC_A
1OIH_B
4XK8_A
6G46_D
1YYJ_A
2AWY_B
4K3I_B
5LW7_B
5YBO_A
4D7I_A
5FRT_D
3L74_C
4UB6_A
5IR6_A
4L6V_3
5K91_D
2ZDO_D
2AV8_A
5ON0_B
3MGU_A
6F88_B
6M7X_A
2PVG_C
6ALM_A
3KS6_B
4Y4N_F
2YOR_A
1OII_C
3A0B_A
3E1O_B
1GAQ_B
5D8P_E
6DAC_A
4AQ2_L
6HWR_A
3SR6_K
6FRM_B
1NMP_C
6FO6_P
3M4C_D
5M8X_A
3OWO_D
3Q09_K
5NHK_D
1YQT_A
1MRP_A
5D8R_B
6AZU_D
3AG3_N
2WSC_C
3O1S_A
6CYJ_A
3ZDS_D
5JJ5_A
5M21_D
2Z7E_B
4KTJ_A
1CX2_A
3RLM_B
3B9J_J
6E44_B
1AOV_A
2BKC_C
5D8Q_F
3UNA_B
5Y89_B
3V5Z_A
1QNN_B
5ZF0_A5
5IKV_A
3BY0_C
1QCW_B
4ZHC_A
3NN4_B
2ODX_A
6G46_B
4Y4S_A
4OMF_G
3ISE_K
4G7G_D
1IQ7_A
4Y4N_C
3NVY_K
5Y8A_A
5LA9_B
3T4H_B
3WCV_C
5G5H_A
2XZ0_A
2YEV_A
3G93_D
3T81_B
5OX6_A
6FOS_B
4BM1_A
5ZSZ_A
6EUO_B
3E08_E
6HYC_A
3NQB_B
2HRC_B
4V93_BI
3HNK_B
3N9O_A
3CWB_R
5OP8_A
4V8S_BD
4M11_A
4Y4M_H
3I04_P
4Y4N_B
5Z85_N
4RAP_A
4AM4_B
5V5R_A
3QMO_A
4BMU_B
3AES_A
1XC1_I
5X1F_A
5GUP_C
6FRM_D
5XVB_T
6GI2_B
5LC5_F
5MDX_A
3IBD_A
5TH5_B
2Y4E_A
3BVI_D
2FC2_A
2D3I_A
4TO9_H
4TO9_D
3VRA_B
4RS0_A
4I8V_B
3A17_A
6BGF_A
1BCF_K
3GB4_C
6DJT_A
4TOD_I
3KYY_A
5D8X_H
5IQV_B
3E08_F
1DDX_A
3NVV_J
2BJY_J
5A1R_A
2FDH_A
5GUP_8
3QVY_B
3AM9_B
4NII_A
5LX1_A
5J4Z_AP
3MM8_E
5KLV_I
5HL4_A
3UCP_A
4Y28_B
5H57_F
4N71_D
4L2C_D
6G2J_I
4QOQ_B
2W6T_B
6GR0_C
4L6V_1
6AZW_B
2O84_X
4RRY_C
5FRT_B
4U8U_M
1QGH_J
6G0A_A
1IX4_A
3BX8_E
4DT2_B
5T61_U
1KBP_A
6MSN_B
3IQ6_F
4EB5_C
2B3X_A
3QYT_A
1YHU_H
2XOF_A
5ZF0_P4
5LWQ_C
1HR8_P
3MDV_B
1DYT_A
1Q0C_D
4IEU_A
3NVV_A
5OKI_A
5EP9_B
2XAP_D
4QDF_A
5J7Y_AC
2AMO_A
3UUS_E
4G7G_B
1CAA_A
3IS8_U
4TOB_G
5L9V_A
2BC5_A
3H65_A
4V93_AD
4ZKH_C
2FCU_A
4XFI_A
2XAZ_E
6FO0_R
3VM0_A
3WSG_B
3EUB_B
3GE4_B
5YO5_F
1J7A_A
3M79_D
3SLE_B
3DR9_B
4RAP_E
7R1R_P
1NU1_D
1BGY_Q
4JY8_A
4QON_D
4KER_A
3IVD_A
6DYG_B
1SQP_D
2FN1_A
3KT1_A
2QD5_A
4U8U_I
4B7E_A
4ZGJ_D
5XVC_M
4Z6U_C
5F3D_A
4M74_A
3ISE_U
6NMP_N
4RC8_A
1OCC_N
2XRX_I
5T61_J
3MJO_A
4OWZ_A
6NLF_B
5CNU_H
6NLL_J
4ISP_G
4RSE_A
1D9K_Q
6EWZ_B
2WM5_A
5JSP_B
5T5I_J
1HK8_A
3AK1_A
1ZRR_A
5EGQ_A
3CWB_Q
4Z3X_G
1OQ7_E
4TOC_G
4TOD_M
1OII_D
4BFF_M
4V1Y_C
5TDV_D
4Z6R_B
6F4L_A
1Z9H_C
5XTI_M
3E3K_C
4KF1_C
2Z8Y_O
5OMJ_A
6GI1_A
4NID_A
4YRW_A
4Y4N_E
3GHQ_L
2WSE_B
4Z3Z_D
2BIX_B
4ZKX_E
5XTD_E
5C6F_B
5NHK_A
2A06_E
6NT1_B
6D05_C
3L71_Q
4KF1_B
1ZLQ_A
5J4Z_AE
3ASN_A
3TIK_B
6MA6_A
1N5W_C
3VET_A
5ZSX_A
4XKU_F
2BKC_G
3SZ6_A
4P1B_H
5T22_B
5B5N_Y
2Q3W_A
4Z6W_B
5C6F_H
3VEF_C
3BX8_G
5Y8A_B
3UBV_G
2OHJ_D
3UUS_G
2AN0_A
4AQ6_I
3HCN_A
2DBI_A
3IW0_A
2FN1_B
1YFD_A
6GL6_A
5FGJ_B
1OIJ_B
5T61_B
1LCO_A
4BQX_A
2Y3Q_F
2WBO_A
5BWH_C
6NKN_A
4YSX_D
3B9J_B
4Z6T_A
4C28_A
4BFK_D
3QFC_B
4D4P_A
1XSM_A
5GOL_B
3M4C_A
3WSH_B
5M3L_A
2IJ5_F
5GPN_B
6FRM_G
4C9O_B
4M25_A
4RQO_B
5OP6_A
3WCW_F
2RDV_C
4FA1_B
4U8U_X
4TOA_H
1CZP_B
1AMO_B
3VPM_A
6ADQ_A
2C2U_A
5U55_A
3VRB_B
4V93_BX
2YFI_G
6FGJ_B
5D8O_J
3QIM_B
1BCF_I
2WI8_A
4MVK_A
6EHS_L
3KYV_A
6E43_A
3RMK_A
1OQ7_D
5YBM_B
3BVK_A
6FO6_R
3GW9_B
4H9Z_A
4KF1_A
4BFF_H
2FKZ_C
6NLM_E
1JJU_B
3ZHW_B
4QOO_D
4S26_B
2AVK_A
5ON1_A
5YL6_A
5D8P_K
5LIV_A
3O1M_A
3TOL_C
5TIA_C
4IWK_C
5YO3_A
5DLI_C
4YTM_B
4IGP_A
3VEZ_A
5OF4_B
4TOC_M
5AD1_A
4UGV_A
2XSO_M
4BM1_B
2WA4_A
3Q1G_B
3W1W_B
5U1A_H
1T9O_A
3SWT_A
4HBF_A
4L2A_A
5XTD_H
3KS5_A
3V5Z_B
4RRT_A
3C62_A
5LTE_A
3I2O_A
3Q1G_A
4DVQ_G
5G6C_A
3OJG_A
4X33_B
3NMI_C
3W5V_D
6G7P_B
1BCF_H
1QQ3_A
1N63_F
2ATF_A
3ECK_D
4KLC_B
6BL3_B
4DSY_A
4TOD_G
3PED_B
5GM6_D
3NN2_A
3J16_B
1LTD_B
6FQC_A
4M6Y_B
6M9A_A
3VR9_H
5EQU_A
3TIK_A
4DVQ_D
6F0A_A
6F8A_A
3DAX_B
4IWK_F
5Y5S_C
4YSW_B
3Q09_S
5D8X_G
4Z3Y_B
6CII_A
5GT2_C
4V62_AA
3W08_A
5G5G_B
1BCF_A
5AUS_C
4ZHF_E
4TOE_K
3VYM_A
3SR6_L
2YOR_B
3FOO_G
2YFJ_A
5YY7_A
5GTH_A
3HCR_B
2W3D_B
2FKZ_E
4TOB_P
4EHT_A
1OQ4_F
4KTL_A
6EXF_C
4CVY_D
4D6T_E
5MED_A
1FXI_B
3V89_B
5R1R_D
5IBF_A
4ISM_E
1XKH_B
3HOK_B
4RRY_B
4ILT_D
5W3Z_C
5PAH_A
3A4H_A
4KTF_A
4CVY_A
5K8Z_B
2FD8_A
6NLL_D
3ZDS_J
1RNR_A
4YTY_A
6EHQ_S
3E1L_K
1ZZ9_A
1XKH_C
4QAE_A
3SNP_A
6MSN_A
2IAH_A
1RSR_A
4IXK_H
5EK4_A
3L71_E
5IY8_W
3AEQ_D
4Y1Q_I
4KMV_A
[truncated: 5,986 more rows]

[truncated: 5 more sheets: PDB_chain_MN_5.0A, PDB_chain_K_5.0A, PDB_chain_NI_5.0A, PDB_chain_CO_5.0A, PDB_chain_CU_5.0A]
